# Supplementary material for: Antiviral responses in a Jamaican fruit bat intestinal organoid model of SARS-CoV-2 infection
Source: Nat Commun. 2023 Oct 28;14:6882. doi: 10.1038/s41467-023-42610-x (PMC10613288; doi:10.1038/s41467-023-42610-x)
Supplement: Supplementary file 4 — Supplementary Data 1 [file 41467_2023_42610_MOESM4_ESM.xlsx]

## Sheet: All data
Protein Metadata				Log2 Cyclic Loess normalized Exclusive MS1 intensities							ave intensity		01_infected_vs_mock
Protein_IDs	Protein_names	Gene_names	fasta_header	Infected.1	Infected.2	Infected.3	Mock.1	Mock.2	Mock.3	total average	infected ave	mock ave	logFC	CI.L	CI.R	AveExpr	t	P.Value	adj.P.Val	B	01_infected_vs_mock	no.adj.column
XP_036984416.1 hepatocyte growth factor-like protein isoform X1 [Artibeus jamaicensis]	XP_036984416.1 hepatocyte growth factor-like protein isoform X1 [Artibeus jamaicensis]	XP_036984416.1 hepatocyte growth factor-like protein isoform X1 [Artibeus jamaicensis]	XP_036984416.1 hepatocyte growth factor-like protein isoform X1 [Artibeus jamaicensis]	18.6918	18.705	18.6554	13.7989	14.422	14.4448	16.453	18.6841	14.2219	4.46217	3.87403	5.05032	16.453	18.933	2.94569e-06	0.0122556	1.45097	1	1
XP_036984417.1 hepatocyte growth factor-like protein isoform X2 [Artibeus jamaicensis]	XP_036984417.1 hepatocyte growth factor-like protein isoform X2 [Artibeus jamaicensis]	XP_036984417.1 hepatocyte growth factor-like protein isoform X2 [Artibeus jamaicensis]	XP_036984417.1 hepatocyte growth factor-like protein isoform X2 [Artibeus jamaicensis]	18.6918	18.705	18.6554	13.7989	14.422	14.4448	16.453	18.6841	14.2219	4.46217	3.87403	5.05032	16.453	18.933	2.94569e-06	0.0122556	1.45097	1	1
XP_037004240.1 CUB domain-containing protein 1-like isoform X1 [Artibeus jamaicensis]	XP_037004240.1 CUB domain-containing protein 1-like isoform X1 [Artibeus jamaicensis]	XP_037004240.1 CUB domain-containing protein 1-like isoform X1 [Artibeus jamaicensis]	XP_037004240.1 CUB domain-containing protein 1-like isoform X1 [Artibeus jamaicensis]	15.314	17.3292	14.753	13.7119	13.0908	11.5412	14.29	15.7987	12.7813	3.01741	0.836239	5.19859	14.29	3.45225	0.015383	0.798005	-2.6257	0	1
XP_037004242.1 CUB domain-containing protein 1-like isoform X3 [Artibeus jamaicensis]	XP_037004242.1 CUB domain-containing protein 1-like isoform X3 [Artibeus jamaicensis]	XP_037004242.1 CUB domain-containing protein 1-like isoform X3 [Artibeus jamaicensis]	XP_037004242.1 CUB domain-containing protein 1-like isoform X3 [Artibeus jamaicensis]	15.314	17.3292	14.753	13.7119	13.0908	11.5412	14.29	15.7987	12.7813	3.01741	0.836239	5.19859	14.29	3.45225	0.015383	0.798005	-2.6257	0	1
XP_037002212.1 acyl-CoA-binding domain-containing protein 5 [Artibeus jamaicensis]	XP_037002212.1 acyl-CoA-binding domain-containing protein 5 [Artibeus jamaicensis]	XP_037002212.1 acyl-CoA-binding domain-containing protein 5 [Artibeus jamaicensis]	XP_037002212.1 acyl-CoA-binding domain-containing protein 5 [Artibeus jamaicensis]	18.7033	18.9671	16.1787	15.0243	14.7669	15.2923	16.4888	17.9497	15.0278	2.92188	0.974853	4.86891	16.4888	3.74497	0.0110276	0.740003	-2.35086	0	1
XP_037013658.1 ketosamine-3-kinase isoform X1 [Artibeus jamaicensis]	XP_037013658.1 ketosamine-3-kinase isoform X1 [Artibeus jamaicensis]	XP_037013658.1 ketosamine-3-kinase isoform X1 [Artibeus jamaicensis]	XP_037013658.1 ketosamine-3-kinase isoform X1 [Artibeus jamaicensis]	19.6672	19.4401	19.4263	18.0613	17.4945	15.9055	18.3325	19.5112	17.1538	2.35745	0.929485	3.78541	18.3325	4.11987	0.00734051	0.686369	-2.02387	0	1
XP_037005840.1 insulin-like growth factor 2 mRNA-binding protein 1 isoform X1 [Artibeus jamaicensis]	XP_037005840.1 insulin-like growth factor 2 mRNA-binding protein 1 isoform X1 [Artibeus jamaicensis]	XP_037005840.1 insulin-like growth factor 2 mRNA-binding protein 1 isoform X1 [Artibeus jamaicensis]	XP_037005840.1 insulin-like growth factor 2 mRNA-binding protein 1 isoform X1 [Artibeus jamaicensis]	16.6498	16.7456	17.2067	14.0239	13.4223	16.6915	15.79	16.8674	14.7126	2.15484	-0.0369721	4.34666	15.79	2.45341	0.0528135	0.858307	-3.68372	0	1
XP_037005841.1 insulin-like growth factor 2 mRNA-binding protein 1 isoform X2 [Artibeus jamaicensis]	XP_037005841.1 insulin-like growth factor 2 mRNA-binding protein 1 isoform X2 [Artibeus jamaicensis]	XP_037005841.1 insulin-like growth factor 2 mRNA-binding protein 1 isoform X2 [Artibeus jamaicensis]	XP_037005841.1 insulin-like growth factor 2 mRNA-binding protein 1 isoform X2 [Artibeus jamaicensis]	16.6498	16.7456	17.2067	14.0239	13.4223	16.6915	15.79	16.8674	14.7126	2.15484	-0.0369721	4.34666	15.79	2.45341	0.0528135	0.858307	-3.68372	0	1
XP_037005842.1 insulin-like growth factor 2 mRNA-binding protein 1 isoform X3 [Artibeus jamaicensis]	XP_037005842.1 insulin-like growth factor 2 mRNA-binding protein 1 isoform X3 [Artibeus jamaicensis]	XP_037005842.1 insulin-like growth factor 2 mRNA-binding protein 1 isoform X3 [Artibeus jamaicensis]	XP_037005842.1 insulin-like growth factor 2 mRNA-binding protein 1 isoform X3 [Artibeus jamaicensis]	16.6498	16.7456	17.2067	14.0239	13.4223	16.6915	15.79	16.8674	14.7126	2.15484	-0.0369721	4.34666	15.79	2.45341	0.0528135	0.858307	-3.68372	0	1
XP_037000661.1 fatty acid 2-hydroxylase [Artibeus jamaicensis]	XP_037000661.1 fatty acid 2-hydroxylase [Artibeus jamaicensis]	XP_037000661.1 fatty acid 2-hydroxylase [Artibeus jamaicensis]	XP_037000661.1 fatty acid 2-hydroxylase [Artibeus jamaicensis]	18.17	17.9267	18.1708	16.6411	14.9236	16.4404	17.0454	18.0892	16.0017	2.08746	0.865845	3.30907	17.0454	4.26425	0.00631113	0.686369	-1.90531	0	1
XP_037020410.1 protein AAR2 homolog isoform X1 [Artibeus jamaicensis]	XP_037020410.1 protein AAR2 homolog isoform X1 [Artibeus jamaicensis]	XP_037020410.1 protein AAR2 homolog isoform X1 [Artibeus jamaicensis]	XP_037020410.1 protein AAR2 homolog isoform X1 [Artibeus jamaicensis]	18.5614	17.6901	17.1908	14.1603	16.2853	16.8324	16.7867	17.8141	15.7594	2.05472	0.0943343	4.0151	16.7867	2.61559	0.0428204	0.821589	-3.5011	0	1
XP_037020411.1 protein AAR2 homolog isoform X1 [Artibeus jamaicensis]	XP_037020411.1 protein AAR2 homolog isoform X1 [Artibeus jamaicensis]	XP_037020411.1 protein AAR2 homolog isoform X1 [Artibeus jamaicensis]	XP_037020411.1 protein AAR2 homolog isoform X1 [Artibeus jamaicensis]	18.5614	17.6901	17.1908	14.1603	16.2853	16.8324	16.7867	17.8141	15.7594	2.05472	0.0943343	4.0151	16.7867	2.61559	0.0428204	0.821589	-3.5011	0	1
XP_037020412.1 protein AAR2 homolog isoform X2 [Artibeus jamaicensis]	XP_037020412.1 protein AAR2 homolog isoform X2 [Artibeus jamaicensis]	XP_037020412.1 protein AAR2 homolog isoform X2 [Artibeus jamaicensis]	XP_037020412.1 protein AAR2 homolog isoform X2 [Artibeus jamaicensis]	18.5614	17.6901	17.1908	14.1603	16.2853	16.8324	16.7867	17.8141	15.7594	2.05472	0.0943343	4.0151	16.7867	2.61559	0.0428204	0.821589	-3.5011	0	1
XP_037020413.1 protein AAR2 homolog isoform X3 [Artibeus jamaicensis]	XP_037020413.1 protein AAR2 homolog isoform X3 [Artibeus jamaicensis]	XP_037020413.1 protein AAR2 homolog isoform X3 [Artibeus jamaicensis]	XP_037020413.1 protein AAR2 homolog isoform X3 [Artibeus jamaicensis]	18.5614	17.6901	17.1908	14.1603	16.2853	16.8324	16.7867	17.8141	15.7594	2.05472	0.0943343	4.0151	16.7867	2.61559	0.0428204	0.821589	-3.5011	0	1
XP_036987016.1 ribonucleases P/MRP protein subunit POP1 isoform X1 [Artibeus jamaicensis]	XP_036987016.1 ribonucleases P/MRP protein subunit POP1 isoform X1 [Artibeus jamaicensis]	XP_036987016.1 ribonucleases P/MRP protein subunit POP1 isoform X1 [Artibeus jamaicensis]	XP_036987016.1 ribonucleases P/MRP protein subunit POP1 isoform X1 [Artibeus jamaicensis]	19.3885	20.5564	18.9585	18.0402	18.1476	17.2693	18.7268	19.6345	17.8191	1.81544	0.586757	3.04412	18.7268	3.68723	0.0117634	0.783068	-2.40371	0	1
XP_037005461.1 uncharacterized protein KIAA1522 homolog isoform X1 [Artibeus jamaicensis]	XP_037005461.1 uncharacterized protein KIAA1522 homolog isoform X1 [Artibeus jamaicensis]	XP_037005461.1 uncharacterized protein KIAA1522 homolog isoform X1 [Artibeus jamaicensis]	XP_037005461.1 uncharacterized protein KIAA1522 homolog isoform X1 [Artibeus jamaicensis]	18.8465	17.6669	18.8965	16.0565	15.8726	18.1261	17.5775	18.47	16.6851	1.78494	-0.00671622	3.57659	17.5775	2.48615	0.0506111	0.850794	-3.6466	0	1
XP_036991929.1 high mobility group protein HMGI-C [Artibeus jamaicensis]	XP_036991929.1 high mobility group protein HMGI-C [Artibeus jamaicensis]	XP_036991929.1 high mobility group protein HMGI-C [Artibeus jamaicensis]	XP_036991929.1 high mobility group protein HMGI-C [Artibeus jamaicensis]	18.1088	18.0701	16.0817	16.5388	15.048	15.6178	16.5775	17.4202	15.7349	1.68534	-0.0467738	3.41745	16.5775	2.42812	0.054585	0.858307	-3.71247	0	1
XP_037014865.1 forkhead box protein O3 [Artibeus jamaicensis]	XP_037014865.1 forkhead box protein O3 [Artibeus jamaicensis]	XP_037014865.1 forkhead box protein O3 [Artibeus jamaicensis]	XP_037014865.1 forkhead box protein O3 [Artibeus jamaicensis]	15.4761	15.1503	15.8882	14.126	13.4808	14.211	14.7221	15.5049	13.9393	1.56562	0.799451	2.33179	14.7221	5.09942	0.00278995	0.566225	-1.29512	0	1
XP_037014867.1 forkhead box protein O3 [Artibeus jamaicensis]	XP_037014867.1 forkhead box protein O3 [Artibeus jamaicensis]	XP_037014867.1 forkhead box protein O3 [Artibeus jamaicensis]	XP_037014867.1 forkhead box protein O3 [Artibeus jamaicensis]	15.4761	15.1503	15.8882	14.126	13.4808	14.211	14.7221	15.5049	13.9393	1.56562	0.799451	2.33179	14.7221	5.09942	0.00278995	0.566225	-1.29512	0	1
XP_037014868.1 forkhead box protein O3 [Artibeus jamaicensis]	XP_037014868.1 forkhead box protein O3 [Artibeus jamaicensis]	XP_037014868.1 forkhead box protein O3 [Artibeus jamaicensis]	XP_037014868.1 forkhead box protein O3 [Artibeus jamaicensis]	15.4761	15.1503	15.8882	14.126	13.4808	14.211	14.7221	15.5049	13.9393	1.56562	0.799451	2.33179	14.7221	5.09942	0.00278995	0.566225	-1.29512	0	1
XP_036989818.1 WASH complex subunit 1 isoform X1 [Artibeus jamaicensis]	XP_036989818.1 WASH complex subunit 1 isoform X1 [Artibeus jamaicensis]	XP_036989818.1 WASH complex subunit 1 isoform X1 [Artibeus jamaicensis]	XP_036989818.1 WASH complex subunit 1 isoform X1 [Artibeus jamaicensis]	18.8299	18.7487	18.7071	16.1193	17.3465	18.2667	18.003	18.7619	17.2442	1.51773	0.144611	2.89085	18.003	2.75832	0.0357008	0.798005	-3.34328	0	1
XP_036989819.1 WASH complex subunit 1 isoform X2 [Artibeus jamaicensis]	XP_036989819.1 WASH complex subunit 1 isoform X2 [Artibeus jamaicensis]	XP_036989819.1 WASH complex subunit 1 isoform X2 [Artibeus jamaicensis]	XP_036989819.1 WASH complex subunit 1 isoform X2 [Artibeus jamaicensis]	18.8299	18.7487	18.7071	16.1193	17.3465	18.2667	18.003	18.7619	17.2442	1.51773	0.144611	2.89085	18.003	2.75832	0.0357008	0.798005	-3.34328	0	1
XP_037016543.1 myocardin-related transcription factor A isoform X1 [Artibeus jamaicensis]	XP_037016543.1 myocardin-related transcription factor A isoform X1 [Artibeus jamaicensis]	XP_037016543.1 myocardin-related transcription factor A isoform X1 [Artibeus jamaicensis]	XP_037016543.1 myocardin-related transcription factor A isoform X1 [Artibeus jamaicensis]	16.7261	15.813	15.7725	14.1137	14.6437	15.1079	15.3628	16.1039	14.6217	1.48212	0.507988	2.45626	15.3628	3.79685	0.0104103	0.739069	-2.30394	0	1
XP_037016544.1 myocardin-related transcription factor A isoform X2 [Artibeus jamaicensis]	XP_037016544.1 myocardin-related transcription factor A isoform X2 [Artibeus jamaicensis]	XP_037016544.1 myocardin-related transcription factor A isoform X2 [Artibeus jamaicensis]	XP_037016544.1 myocardin-related transcription factor A isoform X2 [Artibeus jamaicensis]	16.7261	15.813	15.7725	14.1137	14.6437	15.1079	15.3628	16.1039	14.6217	1.48212	0.507988	2.45626	15.3628	3.79685	0.0104103	0.739069	-2.30394	0	1
XP_037016545.1 myocardin-related transcription factor A isoform X3 [Artibeus jamaicensis]	XP_037016545.1 myocardin-related transcription factor A isoform X3 [Artibeus jamaicensis]	XP_037016545.1 myocardin-related transcription factor A isoform X3 [Artibeus jamaicensis]	XP_037016545.1 myocardin-related transcription factor A isoform X3 [Artibeus jamaicensis]	16.7261	15.813	15.7725	14.1137	14.6437	15.1079	15.3628	16.1039	14.6217	1.48212	0.507988	2.45626	15.3628	3.79685	0.0104103	0.739069	-2.30394	0	1
XP_037016546.1 myocardin-related transcription factor A isoform X4 [Artibeus jamaicensis]	XP_037016546.1 myocardin-related transcription factor A isoform X4 [Artibeus jamaicensis]	XP_037016546.1 myocardin-related transcription factor A isoform X4 [Artibeus jamaicensis]	XP_037016546.1 myocardin-related transcription factor A isoform X4 [Artibeus jamaicensis]	16.7261	15.813	15.7725	14.1137	14.6437	15.1079	15.3628	16.1039	14.6217	1.48212	0.507988	2.45626	15.3628	3.79685	0.0104103	0.739069	-2.30394	0	1
XP_037016547.1 myocardin-related transcription factor A isoform X5 [Artibeus jamaicensis]	XP_037016547.1 myocardin-related transcription factor A isoform X5 [Artibeus jamaicensis]	XP_037016547.1 myocardin-related transcription factor A isoform X5 [Artibeus jamaicensis]	XP_037016547.1 myocardin-related transcription factor A isoform X5 [Artibeus jamaicensis]	16.7261	15.813	15.7725	14.1137	14.6437	15.1079	15.3628	16.1039	14.6217	1.48212	0.507988	2.45626	15.3628	3.79685	0.0104103	0.739069	-2.30394	0	1
XP_037002777.1 F-actin-monooxygenase MICAL2 isoform X1 [Artibeus jamaicensis]	XP_037002777.1 F-actin-monooxygenase MICAL2 isoform X1 [Artibeus jamaicensis]	XP_037002777.1 F-actin-monooxygenase MICAL2 isoform X1 [Artibeus jamaicensis]	XP_037002777.1 F-actin-monooxygenase MICAL2 isoform X1 [Artibeus jamaicensis]	19.213	20.3858	19.0281	18.3725	18.5841	17.2295	18.8022	19.5423	18.062	1.48023	0.157744	2.80272	18.8022	2.79316	0.034165	0.798005	-3.30523	0	1
XP_037002786.1 F-actin-monooxygenase MICAL2 isoform X1 [Artibeus jamaicensis]	XP_037002786.1 F-actin-monooxygenase MICAL2 isoform X1 [Artibeus jamaicensis]	XP_037002786.1 F-actin-monooxygenase MICAL2 isoform X1 [Artibeus jamaicensis]	XP_037002786.1 F-actin-monooxygenase MICAL2 isoform X1 [Artibeus jamaicensis]	19.213	20.3858	19.0281	18.3725	18.5841	17.2295	18.8022	19.5423	18.062	1.48023	0.157744	2.80272	18.8022	2.79316	0.034165	0.798005	-3.30523	0	1
XP_037002795.1 F-actin-monooxygenase MICAL2 isoform X1 [Artibeus jamaicensis]	XP_037002795.1 F-actin-monooxygenase MICAL2 isoform X1 [Artibeus jamaicensis]	XP_037002795.1 F-actin-monooxygenase MICAL2 isoform X1 [Artibeus jamaicensis]	XP_037002795.1 F-actin-monooxygenase MICAL2 isoform X1 [Artibeus jamaicensis]	19.213	20.3858	19.0281	18.3725	18.5841	17.2295	18.8022	19.5423	18.062	1.48023	0.157744	2.80272	18.8022	2.79316	0.034165	0.798005	-3.30523	0	1
XP_037002805.1 F-actin-monooxygenase MICAL2 isoform X1 [Artibeus jamaicensis]	XP_037002805.1 F-actin-monooxygenase MICAL2 isoform X1 [Artibeus jamaicensis]	XP_037002805.1 F-actin-monooxygenase MICAL2 isoform X1 [Artibeus jamaicensis]	XP_037002805.1 F-actin-monooxygenase MICAL2 isoform X1 [Artibeus jamaicensis]	19.213	20.3858	19.0281	18.3725	18.5841	17.2295	18.8022	19.5423	18.062	1.48023	0.157744	2.80272	18.8022	2.79316	0.034165	0.798005	-3.30523	0	1
XP_037002814.1 F-actin-monooxygenase MICAL2 isoform X2 [Artibeus jamaicensis]	XP_037002814.1 F-actin-monooxygenase MICAL2 isoform X2 [Artibeus jamaicensis]	XP_037002814.1 F-actin-monooxygenase MICAL2 isoform X2 [Artibeus jamaicensis]	XP_037002814.1 F-actin-monooxygenase MICAL2 isoform X2 [Artibeus jamaicensis]	19.213	20.3858	19.0281	18.3725	18.5841	17.2295	18.8022	19.5423	18.062	1.48023	0.157744	2.80272	18.8022	2.79316	0.034165	0.798005	-3.30523	0	1
XP_036988320.1 importin subunit alpha-5 [Artibeus jamaicensis]	XP_036988320.1 importin subunit alpha-5 [Artibeus jamaicensis]	XP_036988320.1 importin subunit alpha-5 [Artibeus jamaicensis]	XP_036988320.1 importin subunit alpha-5 [Artibeus jamaicensis]	18.0057	17.1071	17.5399	16.0786	16.7802	15.8118	16.8872	17.5509	16.2235	1.32737	0.421747	2.23299	16.8872	3.65766	0.0121616	0.790599	-2.43104	0	1
XP_037017635.1 leucine-rich repeat-containing protein 57 [Artibeus jamaicensis]	XP_037017635.1 leucine-rich repeat-containing protein 57 [Artibeus jamaicensis]	XP_037017635.1 leucine-rich repeat-containing protein 57 [Artibeus jamaicensis]	XP_037017635.1 leucine-rich repeat-containing protein 57 [Artibeus jamaicensis]	18.1668	17.2911	17.6704	16.0706	16.1649	17.1088	17.0788	17.7094	16.4481	1.26135	0.299385	2.22331	17.0788	3.27216	0.0190049	0.798005	-2.80326	0	1
XP_037017636.1 leucine-rich repeat-containing protein 57 [Artibeus jamaicensis]	XP_037017636.1 leucine-rich repeat-containing protein 57 [Artibeus jamaicensis]	XP_037017636.1 leucine-rich repeat-containing protein 57 [Artibeus jamaicensis]	XP_037017636.1 leucine-rich repeat-containing protein 57 [Artibeus jamaicensis]	18.1668	17.2911	17.6704	16.0706	16.1649	17.1088	17.0788	17.7094	16.4481	1.26135	0.299385	2.22331	17.0788	3.27216	0.0190049	0.798005	-2.80326	0	1
XP_037017637.1 leucine-rich repeat-containing protein 57 [Artibeus jamaicensis]	XP_037017637.1 leucine-rich repeat-containing protein 57 [Artibeus jamaicensis]	XP_037017637.1 leucine-rich repeat-containing protein 57 [Artibeus jamaicensis]	XP_037017637.1 leucine-rich repeat-containing protein 57 [Artibeus jamaicensis]	18.1668	17.2911	17.6704	16.0706	16.1649	17.1088	17.0788	17.7094	16.4481	1.26135	0.299385	2.22331	17.0788	3.27216	0.0190049	0.798005	-2.80326	0	1
XP_037017638.1 leucine-rich repeat-containing protein 57 [Artibeus jamaicensis]	XP_037017638.1 leucine-rich repeat-containing protein 57 [Artibeus jamaicensis]	XP_037017638.1 leucine-rich repeat-containing protein 57 [Artibeus jamaicensis]	XP_037017638.1 leucine-rich repeat-containing protein 57 [Artibeus jamaicensis]	18.1668	17.2911	17.6704	16.0706	16.1649	17.1088	17.0788	17.7094	16.4481	1.26135	0.299385	2.22331	17.0788	3.27216	0.0190049	0.798005	-2.80326	0	1
XP_036987901.1 lathosterol oxidase [Artibeus jamaicensis]	XP_036987901.1 lathosterol oxidase [Artibeus jamaicensis]	XP_036987901.1 lathosterol oxidase [Artibeus jamaicensis]	XP_036987901.1 lathosterol oxidase [Artibeus jamaicensis]	19.1418	18.6937	18.7558	18.4756	17.6084	16.949	18.2707	18.8638	17.6777	1.18613	0.133136	2.23913	18.2707	2.81102	0.0334058	0.798005	-3.28579	0	1
XP_036992485.1 deoxyribose-phosphate aldolase [Artibeus jamaicensis]	XP_036992485.1 deoxyribose-phosphate aldolase [Artibeus jamaicensis]	XP_036992485.1 deoxyribose-phosphate aldolase [Artibeus jamaicensis]	XP_036992485.1 deoxyribose-phosphate aldolase [Artibeus jamaicensis]	19.6823	19.5966	19.1978	18.4455	18.4652	18.1328	18.92	19.4922	18.3478	1.1444	0.600312	1.68848	18.92	5.2489	0.00243425	0.566225	-1.19858	0	1
XP_036997479.1 bromodomain-containing protein 7 isoform X1 [Artibeus jamaicensis]	XP_036997479.1 bromodomain-containing protein 7 isoform X1 [Artibeus jamaicensis]	XP_036997479.1 bromodomain-containing protein 7 isoform X1 [Artibeus jamaicensis]	XP_036997479.1 bromodomain-containing protein 7 isoform X1 [Artibeus jamaicensis]	15.8712	15.3664	16.6675	14.9546	14.9278	14.6704	15.4097	15.9684	14.8509	1.11745	0.209527	2.02538	15.4097	3.0714	0.0241993	0.798005	-3.00859	0	1
XP_036997480.1 bromodomain-containing protein 7 isoform X2 [Artibeus jamaicensis]	XP_036997480.1 bromodomain-containing protein 7 isoform X2 [Artibeus jamaicensis]	XP_036997480.1 bromodomain-containing protein 7 isoform X2 [Artibeus jamaicensis]	XP_036997480.1 bromodomain-containing protein 7 isoform X2 [Artibeus jamaicensis]	15.8712	15.3664	16.6675	14.9546	14.9278	14.6704	15.4097	15.9684	14.8509	1.11745	0.209527	2.02538	15.4097	3.0714	0.0241993	0.798005	-3.00859	0	1
XP_036987219.1 signal transducing adapter molecule 2 isoform X1 [Artibeus jamaicensis]	XP_036987219.1 signal transducing adapter molecule 2 isoform X1 [Artibeus jamaicensis]	XP_036987219.1 signal transducing adapter molecule 2 isoform X1 [Artibeus jamaicensis]	XP_036987219.1 signal transducing adapter molecule 2 isoform X1 [Artibeus jamaicensis]	17.9838	18.3626	17.8408	16.9599	17.6305	16.2581	17.506	18.0624	16.9495	1.1129	0.134635	2.09117	17.506	2.83895	0.0322551	0.798005	-3.25551	0	1
XP_036987220.1 signal transducing adapter molecule 2 isoform X2 [Artibeus jamaicensis]	XP_036987220.1 signal transducing adapter molecule 2 isoform X2 [Artibeus jamaicensis]	XP_036987220.1 signal transducing adapter molecule 2 isoform X2 [Artibeus jamaicensis]	XP_036987220.1 signal transducing adapter molecule 2 isoform X2 [Artibeus jamaicensis]	17.9838	18.3626	17.8408	16.9599	17.6305	16.2581	17.506	18.0624	16.9495	1.1129	0.134635	2.09117	17.506	2.83895	0.0322551	0.798005	-3.25551	0	1
XP_036987221.1 signal transducing adapter molecule 2 isoform X3 [Artibeus jamaicensis]	XP_036987221.1 signal transducing adapter molecule 2 isoform X3 [Artibeus jamaicensis]	XP_036987221.1 signal transducing adapter molecule 2 isoform X3 [Artibeus jamaicensis]	XP_036987221.1 signal transducing adapter molecule 2 isoform X3 [Artibeus jamaicensis]	17.9838	18.3626	17.8408	16.9599	17.6305	16.2581	17.506	18.0624	16.9495	1.1129	0.134635	2.09117	17.506	2.83895	0.0322551	0.798005	-3.25551	0	1
XP_036987222.1 signal transducing adapter molecule 2 isoform X4 [Artibeus jamaicensis]	XP_036987222.1 signal transducing adapter molecule 2 isoform X4 [Artibeus jamaicensis]	XP_036987222.1 signal transducing adapter molecule 2 isoform X4 [Artibeus jamaicensis]	XP_036987222.1 signal transducing adapter molecule 2 isoform X4 [Artibeus jamaicensis]	17.9838	18.3626	17.8408	16.9599	17.6305	16.2581	17.506	18.0624	16.9495	1.1129	0.134635	2.09117	17.506	2.83895	0.0322551	0.798005	-3.25551	0	1
XP_036983783.1 arginine--tRNA ligase, cytoplasmic isoform X2 [Artibeus jamaicensis]	XP_036983783.1 arginine--tRNA ligase, cytoplasmic isoform X2 [Artibeus jamaicensis]	XP_036983783.1 arginine--tRNA ligase, cytoplasmic isoform X2 [Artibeus jamaicensis]	XP_036983783.1 arginine--tRNA ligase, cytoplasmic isoform X2 [Artibeus jamaicensis]	18.5676	18.754	18.5425	17.294	17.3984	17.9179	18.0791	18.6214	17.5368	1.08459	0.509246	1.65993	18.0791	4.70432	0.00405653	0.686369	-1.56826	0	1
XP_036991130.1 splicing factor 3B subunit 2 isoform X1 [Artibeus jamaicensis]	XP_036991130.1 splicing factor 3B subunit 2 isoform X1 [Artibeus jamaicensis]	XP_036991130.1 splicing factor 3B subunit 2 isoform X1 [Artibeus jamaicensis]	XP_036991130.1 splicing factor 3B subunit 2 isoform X1 [Artibeus jamaicensis]	18.763	18.3992	18.6481	17.227	17.6358	17.7124	18.0643	18.6034	17.5251	1.07833	0.532824	1.62384	18.0643	4.93297	0.00325832	0.616193	-1.40693	0	1
XP_036991132.1 splicing factor 3B subunit 2 isoform X3 [Artibeus jamaicensis]	XP_036991132.1 splicing factor 3B subunit 2 isoform X3 [Artibeus jamaicensis]	XP_036991132.1 splicing factor 3B subunit 2 isoform X3 [Artibeus jamaicensis]	XP_036991132.1 splicing factor 3B subunit 2 isoform X3 [Artibeus jamaicensis]	18.763	18.3992	18.6481	17.227	17.6358	17.7124	18.0643	18.6034	17.5251	1.07833	0.532824	1.62384	18.0643	4.93297	0.00325832	0.616193	-1.40693	0	1
XP_036991951.1 PHD finger protein 3 isoform X1 [Artibeus jamaicensis]	XP_036991951.1 PHD finger protein 3 isoform X1 [Artibeus jamaicensis]	XP_036991951.1 PHD finger protein 3 isoform X1 [Artibeus jamaicensis]	XP_036991951.1 PHD finger protein 3 isoform X1 [Artibeus jamaicensis]	19.3974	19.4028	18.7718	17.9967	18.3724	18.0865	18.6713	19.1907	18.1519	1.03881	0.40762	1.66999	18.6713	4.1071	0.00744035	0.686369	-2.03455	0	1
XP_036991952.1 PHD finger protein 3 isoform X2 [Artibeus jamaicensis]	XP_036991952.1 PHD finger protein 3 isoform X2 [Artibeus jamaicensis]	XP_036991952.1 PHD finger protein 3 isoform X2 [Artibeus jamaicensis]	XP_036991952.1 PHD finger protein 3 isoform X2 [Artibeus jamaicensis]	19.3974	19.4028	18.7718	17.9967	18.3724	18.0865	18.6713	19.1907	18.1519	1.03881	0.40762	1.66999	18.6713	4.1071	0.00744035	0.686369	-2.03455	0	1
XP_037007698.1 retinol dehydrogenase 14 [Artibeus jamaicensis]	XP_037007698.1 retinol dehydrogenase 14 [Artibeus jamaicensis]	XP_037007698.1 retinol dehydrogenase 14 [Artibeus jamaicensis]	XP_037007698.1 retinol dehydrogenase 14 [Artibeus jamaicensis]	19.3329	18.6068	18.7288	17.6304	17.9772	17.9684	18.3741	18.8895	17.8586	1.03086	0.376193	1.68553	18.3741	3.92949	0.00900156	0.693537	-2.18643	0	1
XP_036994465.1 DEAD-box ATP-dependent RNA helicase 37, partial [Artibeus jamaicensis]	XP_036994465.1 DEAD-box ATP-dependent RNA helicase 37, partial [Artibeus jamaicensis]	XP_036994465.1 DEAD-box ATP-dependent RNA helicase 37, partial [Artibeus jamaicensis]	XP_036994465.1 DEAD-box ATP-dependent RNA helicase 37, partial [Artibeus jamaicensis]	15.4744	15.8982	16.8812	15.0051	15.1232	15.0413	15.5706	16.0846	15.0565	1.02808	0.0645466	1.99161	15.5706	2.66268	0.040315	0.802539	-3.44871	0	1
XP_037008428.1 DENN domain-containing protein 2D isoform X1 [Artibeus jamaicensis]	XP_037008428.1 DENN domain-containing protein 2D isoform X1 [Artibeus jamaicensis]	XP_037008428.1 DENN domain-containing protein 2D isoform X1 [Artibeus jamaicensis]	XP_037008428.1 DENN domain-containing protein 2D isoform X1 [Artibeus jamaicensis]	19.5724	19.6477	19.6938	19.074	18.7679	18.0169	19.1288	19.638	18.6196	1.01836	0.248877	1.78785	19.1288	3.30263	0.0183305	0.798005	-2.77277	0	1
XP_037008429.1 DENN domain-containing protein 2D isoform X2 [Artibeus jamaicensis]	XP_037008429.1 DENN domain-containing protein 2D isoform X2 [Artibeus jamaicensis]	XP_037008429.1 DENN domain-containing protein 2D isoform X2 [Artibeus jamaicensis]	XP_037008429.1 DENN domain-containing protein 2D isoform X2 [Artibeus jamaicensis]	19.5724	19.6477	19.6938	19.074	18.7679	18.0169	19.1288	19.638	18.6196	1.01836	0.248877	1.78785	19.1288	3.30263	0.0183305	0.798005	-2.77277	0	1
XP_037008430.1 DENN domain-containing protein 2D isoform X3 [Artibeus jamaicensis]	XP_037008430.1 DENN domain-containing protein 2D isoform X3 [Artibeus jamaicensis]	XP_037008430.1 DENN domain-containing protein 2D isoform X3 [Artibeus jamaicensis]	XP_037008430.1 DENN domain-containing protein 2D isoform X3 [Artibeus jamaicensis]	19.5724	19.6477	19.6938	19.074	18.7679	18.0169	19.1288	19.638	18.6196	1.01836	0.248877	1.78785	19.1288	3.30263	0.0183305	0.798005	-2.77277	0	1
XP_037008431.1 DENN domain-containing protein 2D isoform X4 [Artibeus jamaicensis]	XP_037008431.1 DENN domain-containing protein 2D isoform X4 [Artibeus jamaicensis]	XP_037008431.1 DENN domain-containing protein 2D isoform X4 [Artibeus jamaicensis]	XP_037008431.1 DENN domain-containing protein 2D isoform X4 [Artibeus jamaicensis]	19.5724	19.6477	19.6938	19.074	18.7679	18.0169	19.1288	19.638	18.6196	1.01836	0.248877	1.78785	19.1288	3.30263	0.0183305	0.798005	-2.77277	0	1
XP_036991037.1 mannosyl-oligosaccharide 1,2-alpha-mannosidase IB isoform X1 [Artibeus jamaicensis]	XP_036991037.1 mannosyl-oligosaccharide 1,2-alpha-mannosidase IB isoform X1 [Artibeus jamaicensis]	XP_036991037.1 mannosyl-oligosaccharide 1,2-alpha-mannosidase IB isoform X1 [Artibeus jamaicensis]	XP_036991037.1 mannosyl-oligosaccharide 1,2-alpha-mannosidase IB isoform X1 [Artibeus jamaicensis]	16.2336	16.3556	16.0735	15.0398	15.1504	15.4323	15.7142	16.2209	15.2075	1.01339	0.528382	1.4984	15.7142	5.21418	0.00251198	0.566225	-1.22069	0	1
XP_036991038.1 mannosyl-oligosaccharide 1,2-alpha-mannosidase IB isoform X2 [Artibeus jamaicensis]	XP_036991038.1 mannosyl-oligosaccharide 1,2-alpha-mannosidase IB isoform X2 [Artibeus jamaicensis]	XP_036991038.1 mannosyl-oligosaccharide 1,2-alpha-mannosidase IB isoform X2 [Artibeus jamaicensis]	XP_036991038.1 mannosyl-oligosaccharide 1,2-alpha-mannosidase IB isoform X2 [Artibeus jamaicensis]	16.2336	16.3556	16.0735	15.0398	15.1504	15.4323	15.7142	16.2209	15.2075	1.01339	0.528382	1.4984	15.7142	5.21418	0.00251198	0.566225	-1.22069	0	1
XP_036991039.1 mannosyl-oligosaccharide 1,2-alpha-mannosidase IB isoform X3 [Artibeus jamaicensis]	XP_036991039.1 mannosyl-oligosaccharide 1,2-alpha-mannosidase IB isoform X3 [Artibeus jamaicensis]	XP_036991039.1 mannosyl-oligosaccharide 1,2-alpha-mannosidase IB isoform X3 [Artibeus jamaicensis]	XP_036991039.1 mannosyl-oligosaccharide 1,2-alpha-mannosidase IB isoform X3 [Artibeus jamaicensis]	16.2336	16.3556	16.0735	15.0398	15.1504	15.4323	15.7142	16.2209	15.2075	1.01339	0.528382	1.4984	15.7142	5.21418	0.00251198	0.566225	-1.22069	0	1
XP_037018534.1 NEDD4-like E3 ubiquitin-protein ligase WWP2 [Artibeus jamaicensis]	XP_037018534.1 NEDD4-like E3 ubiquitin-protein ligase WWP2 [Artibeus jamaicensis]	XP_037018534.1 NEDD4-like E3 ubiquitin-protein ligase WWP2 [Artibeus jamaicensis]	XP_037018534.1 NEDD4-like E3 ubiquitin-protein ligase WWP2 [Artibeus jamaicensis]	18.8525	18.3418	18.1263	19.6248	19.7472	18.963	18.9426	18.4402	19.445	-1.00481	-1.79111	-0.218521	18.9426	-3.18903	0.020989	0.798005	-2.88735	0	-1
XP_037018535.1 NEDD4-like E3 ubiquitin-protein ligase WWP2 [Artibeus jamaicensis]	XP_037018535.1 NEDD4-like E3 ubiquitin-protein ligase WWP2 [Artibeus jamaicensis]	XP_037018535.1 NEDD4-like E3 ubiquitin-protein ligase WWP2 [Artibeus jamaicensis]	XP_037018535.1 NEDD4-like E3 ubiquitin-protein ligase WWP2 [Artibeus jamaicensis]	18.8525	18.3418	18.1263	19.6248	19.7472	18.963	18.9426	18.4402	19.445	-1.00481	-1.79111	-0.218521	18.9426	-3.18903	0.020989	0.798005	-2.88735	0	-1
XP_037018536.1 NEDD4-like E3 ubiquitin-protein ligase WWP2 [Artibeus jamaicensis]	XP_037018536.1 NEDD4-like E3 ubiquitin-protein ligase WWP2 [Artibeus jamaicensis]	XP_037018536.1 NEDD4-like E3 ubiquitin-protein ligase WWP2 [Artibeus jamaicensis]	XP_037018536.1 NEDD4-like E3 ubiquitin-protein ligase WWP2 [Artibeus jamaicensis]	18.8525	18.3418	18.1263	19.6248	19.7472	18.963	18.9426	18.4402	19.445	-1.00481	-1.79111	-0.218521	18.9426	-3.18903	0.020989	0.798005	-2.88735	0	-1
XP_036982381.1 secernin-1 [Artibeus jamaicensis]	XP_036982381.1 secernin-1 [Artibeus jamaicensis]	XP_036982381.1 secernin-1 [Artibeus jamaicensis]	XP_036982381.1 secernin-1 [Artibeus jamaicensis]	17.9392	17.8923	18.994	19.7773	19.2108	18.8561	18.7783	18.2752	19.2814	-1.00621	-2.02955	0.017116	18.7783	-2.45376	0.0527891	0.858307	-3.68331	0	-1
XP_036982382.1 secernin-1 [Artibeus jamaicensis]	XP_036982382.1 secernin-1 [Artibeus jamaicensis]	XP_036982382.1 secernin-1 [Artibeus jamaicensis]	XP_036982382.1 secernin-1 [Artibeus jamaicensis]	17.9392	17.8923	18.994	19.7773	19.2108	18.8561	18.7783	18.2752	19.2814	-1.00621	-2.02955	0.017116	18.7783	-2.45376	0.0527891	0.858307	-3.68331	0	-1
XP_036982383.1 secernin-1 [Artibeus jamaicensis]	XP_036982383.1 secernin-1 [Artibeus jamaicensis]	XP_036982383.1 secernin-1 [Artibeus jamaicensis]	XP_036982383.1 secernin-1 [Artibeus jamaicensis]	17.9392	17.8923	18.994	19.7773	19.2108	18.8561	18.7783	18.2752	19.2814	-1.00621	-2.02955	0.017116	18.7783	-2.45376	0.0527891	0.858307	-3.68331	0	-1
XP_037000413.1 bifunctional UDP-N-acetylglucosamine 2-epimerase/N-acetylmannosamine kinase isoform X1 [Artibeus jamaicensis]	XP_037000413.1 bifunctional UDP-N-acetylglucosamine 2-epimerase/N-acetylmannosamine kinase isoform X1 [Artibeus jamaicensis]	XP_037000413.1 bifunctional UDP-N-acetylglucosamine 2-epimerase/N-acetylmannosamine kinase isoform X1 [Artibeus jamaicensis]	XP_037000413.1 bifunctional UDP-N-acetylglucosamine 2-epimerase/N-acetylmannosamine kinase isoform X1 [Artibeus jamaicensis]	20.493	20.3915	20.0661	21.4054	21.7916	20.787	20.8224	20.3169	21.328	-1.01112	-1.78726	-0.234973	20.8224	-3.25101	0.0194894	0.798005	-2.82454	0	-1
XP_037000416.1 bifunctional UDP-N-acetylglucosamine 2-epimerase/N-acetylmannosamine kinase isoform X2 [Artibeus jamaicensis]	XP_037000416.1 bifunctional UDP-N-acetylglucosamine 2-epimerase/N-acetylmannosamine kinase isoform X2 [Artibeus jamaicensis]	XP_037000416.1 bifunctional UDP-N-acetylglucosamine 2-epimerase/N-acetylmannosamine kinase isoform X2 [Artibeus jamaicensis]	XP_037000416.1 bifunctional UDP-N-acetylglucosamine 2-epimerase/N-acetylmannosamine kinase isoform X2 [Artibeus jamaicensis]	20.493	20.3915	20.0661	21.4054	21.7916	20.787	20.8224	20.3169	21.328	-1.01112	-1.78726	-0.234973	20.8224	-3.25101	0.0194894	0.798005	-2.82454	0	-1
XP_037000417.1 bifunctional UDP-N-acetylglucosamine 2-epimerase/N-acetylmannosamine kinase isoform X2 [Artibeus jamaicensis]	XP_037000417.1 bifunctional UDP-N-acetylglucosamine 2-epimerase/N-acetylmannosamine kinase isoform X2 [Artibeus jamaicensis]	XP_037000417.1 bifunctional UDP-N-acetylglucosamine 2-epimerase/N-acetylmannosamine kinase isoform X2 [Artibeus jamaicensis]	XP_037000417.1 bifunctional UDP-N-acetylglucosamine 2-epimerase/N-acetylmannosamine kinase isoform X2 [Artibeus jamaicensis]	20.493	20.3915	20.0661	21.4054	21.7916	20.787	20.8224	20.3169	21.328	-1.01112	-1.78726	-0.234973	20.8224	-3.25101	0.0194894	0.798005	-2.82454	0	-1
XP_037000418.1 bifunctional UDP-N-acetylglucosamine 2-epimerase/N-acetylmannosamine kinase isoform X2 [Artibeus jamaicensis]	XP_037000418.1 bifunctional UDP-N-acetylglucosamine 2-epimerase/N-acetylmannosamine kinase isoform X2 [Artibeus jamaicensis]	XP_037000418.1 bifunctional UDP-N-acetylglucosamine 2-epimerase/N-acetylmannosamine kinase isoform X2 [Artibeus jamaicensis]	XP_037000418.1 bifunctional UDP-N-acetylglucosamine 2-epimerase/N-acetylmannosamine kinase isoform X2 [Artibeus jamaicensis]	20.493	20.3915	20.0661	21.4054	21.7916	20.787	20.8224	20.3169	21.328	-1.01112	-1.78726	-0.234973	20.8224	-3.25101	0.0194894	0.798005	-2.82454	0	-1
XP_037006683.1 microtubule-associated serine/threonine-protein kinase 4 isoform X1 [Artibeus jamaicensis]	XP_037006683.1 microtubule-associated serine/threonine-protein kinase 4 isoform X1 [Artibeus jamaicensis]	XP_037006683.1 microtubule-associated serine/threonine-protein kinase 4 isoform X1 [Artibeus jamaicensis]	XP_037006683.1 microtubule-associated serine/threonine-protein kinase 4 isoform X1 [Artibeus jamaicensis]	21.2163	21.0063	21.2605	22.8483	21.8321	21.8429	21.6677	21.161	22.1744	-1.01342	-1.83864	-0.18819	21.6677	-3.0646	0.024401	0.798005	-3.01568	0	-1
XP_037006684.1 microtubule-associated serine/threonine-protein kinase 4 isoform X2 [Artibeus jamaicensis]	XP_037006684.1 microtubule-associated serine/threonine-protein kinase 4 isoform X2 [Artibeus jamaicensis]	XP_037006684.1 microtubule-associated serine/threonine-protein kinase 4 isoform X2 [Artibeus jamaicensis]	XP_037006684.1 microtubule-associated serine/threonine-protein kinase 4 isoform X2 [Artibeus jamaicensis]	21.2163	21.0063	21.2605	22.8483	21.8321	21.8429	21.6677	21.161	22.1744	-1.01342	-1.83864	-0.18819	21.6677	-3.0646	0.024401	0.798005	-3.01568	0	-1
XP_037006685.1 microtubule-associated serine/threonine-protein kinase 4 isoform X3 [Artibeus jamaicensis]	XP_037006685.1 microtubule-associated serine/threonine-protein kinase 4 isoform X3 [Artibeus jamaicensis]	XP_037006685.1 microtubule-associated serine/threonine-protein kinase 4 isoform X3 [Artibeus jamaicensis]	XP_037006685.1 microtubule-associated serine/threonine-protein kinase 4 isoform X3 [Artibeus jamaicensis]	21.2163	21.0063	21.2605	22.8483	21.8321	21.8429	21.6677	21.161	22.1744	-1.01342	-1.83864	-0.18819	21.6677	-3.0646	0.024401	0.798005	-3.01568	0	-1
XP_037006686.1 microtubule-associated serine/threonine-protein kinase 4 isoform X4 [Artibeus jamaicensis]	XP_037006686.1 microtubule-associated serine/threonine-protein kinase 4 isoform X4 [Artibeus jamaicensis]	XP_037006686.1 microtubule-associated serine/threonine-protein kinase 4 isoform X4 [Artibeus jamaicensis]	XP_037006686.1 microtubule-associated serine/threonine-protein kinase 4 isoform X4 [Artibeus jamaicensis]	21.2163	21.0063	21.2605	22.8483	21.8321	21.8429	21.6677	21.161	22.1744	-1.01342	-1.83864	-0.18819	21.6677	-3.0646	0.024401	0.798005	-3.01568	0	-1
XP_037006687.1 microtubule-associated serine/threonine-protein kinase 4 isoform X5 [Artibeus jamaicensis]	XP_037006687.1 microtubule-associated serine/threonine-protein kinase 4 isoform X5 [Artibeus jamaicensis]	XP_037006687.1 microtubule-associated serine/threonine-protein kinase 4 isoform X5 [Artibeus jamaicensis]	XP_037006687.1 microtubule-associated serine/threonine-protein kinase 4 isoform X5 [Artibeus jamaicensis]	21.2163	21.0063	21.2605	22.8483	21.8321	21.8429	21.6677	21.161	22.1744	-1.01342	-1.83864	-0.18819	21.6677	-3.0646	0.024401	0.798005	-3.01568	0	-1
XP_037006688.1 microtubule-associated serine/threonine-protein kinase 4 isoform X6 [Artibeus jamaicensis]	XP_037006688.1 microtubule-associated serine/threonine-protein kinase 4 isoform X6 [Artibeus jamaicensis]	XP_037006688.1 microtubule-associated serine/threonine-protein kinase 4 isoform X6 [Artibeus jamaicensis]	XP_037006688.1 microtubule-associated serine/threonine-protein kinase 4 isoform X6 [Artibeus jamaicensis]	21.2163	21.0063	21.2605	22.8483	21.8321	21.8429	21.6677	21.161	22.1744	-1.01342	-1.83864	-0.18819	21.6677	-3.0646	0.024401	0.798005	-3.01568	0	-1
XP_037006689.1 microtubule-associated serine/threonine-protein kinase 4 isoform X7 [Artibeus jamaicensis]	XP_037006689.1 microtubule-associated serine/threonine-protein kinase 4 isoform X7 [Artibeus jamaicensis]	XP_037006689.1 microtubule-associated serine/threonine-protein kinase 4 isoform X7 [Artibeus jamaicensis]	XP_037006689.1 microtubule-associated serine/threonine-protein kinase 4 isoform X7 [Artibeus jamaicensis]	21.2163	21.0063	21.2605	22.8483	21.8321	21.8429	21.6677	21.161	22.1744	-1.01342	-1.83864	-0.18819	21.6677	-3.0646	0.024401	0.798005	-3.01568	0	-1
XP_037006690.1 microtubule-associated serine/threonine-protein kinase 4 isoform X8 [Artibeus jamaicensis]	XP_037006690.1 microtubule-associated serine/threonine-protein kinase 4 isoform X8 [Artibeus jamaicensis]	XP_037006690.1 microtubule-associated serine/threonine-protein kinase 4 isoform X8 [Artibeus jamaicensis]	XP_037006690.1 microtubule-associated serine/threonine-protein kinase 4 isoform X8 [Artibeus jamaicensis]	21.2163	21.0063	21.2605	22.8483	21.8321	21.8429	21.6677	21.161	22.1744	-1.01342	-1.83864	-0.18819	21.6677	-3.0646	0.024401	0.798005	-3.01568	0	-1
XP_037006691.1 microtubule-associated serine/threonine-protein kinase 4 isoform X9 [Artibeus jamaicensis]	XP_037006691.1 microtubule-associated serine/threonine-protein kinase 4 isoform X9 [Artibeus jamaicensis]	XP_037006691.1 microtubule-associated serine/threonine-protein kinase 4 isoform X9 [Artibeus jamaicensis]	XP_037006691.1 microtubule-associated serine/threonine-protein kinase 4 isoform X9 [Artibeus jamaicensis]	21.2163	21.0063	21.2605	22.8483	21.8321	21.8429	21.6677	21.161	22.1744	-1.01342	-1.83864	-0.18819	21.6677	-3.0646	0.024401	0.798005	-3.01568	0	-1
XP_037006692.1 microtubule-associated serine/threonine-protein kinase 4 isoform X10 [Artibeus jamaicensis]	XP_037006692.1 microtubule-associated serine/threonine-protein kinase 4 isoform X10 [Artibeus jamaicensis]	XP_037006692.1 microtubule-associated serine/threonine-protein kinase 4 isoform X10 [Artibeus jamaicensis]	XP_037006692.1 microtubule-associated serine/threonine-protein kinase 4 isoform X10 [Artibeus jamaicensis]	21.2163	21.0063	21.2605	22.8483	21.8321	21.8429	21.6677	21.161	22.1744	-1.01342	-1.83864	-0.18819	21.6677	-3.0646	0.024401	0.798005	-3.01568	0	-1
XP_036992363.1 A-kinase anchor protein 9 isoform X3 [Artibeus jamaicensis]	XP_036992363.1 A-kinase anchor protein 9 isoform X3 [Artibeus jamaicensis]	XP_036992363.1 A-kinase anchor protein 9 isoform X3 [Artibeus jamaicensis]	XP_036992363.1 A-kinase anchor protein 9 isoform X3 [Artibeus jamaicensis]	21.6523	20.4517	20.7175	22.2799	21.9771	21.6246	21.4505	20.9405	21.9605	-1.02	-1.96842	-0.0715738	21.4505	-2.68383	0.0392415	0.798005	-3.42527	0	-1
XP_037012807.1 SPARC isoform X1 [Artibeus jamaicensis]	XP_037012807.1 SPARC isoform X1 [Artibeus jamaicensis]	XP_037012807.1 SPARC isoform X1 [Artibeus jamaicensis]	XP_037012807.1 SPARC isoform X1 [Artibeus jamaicensis]	24.1291	24.0735	23.4296	25.2402	25.1046	24.3525	24.3883	23.8774	24.8991	-1.02172	-1.86555	-0.177899	24.3883	-3.02162	0.025718	0.798005	-3.06067	0	-1
XP_037012808.1 SPARC isoform X2 [Artibeus jamaicensis]	XP_037012808.1 SPARC isoform X2 [Artibeus jamaicensis]	XP_037012808.1 SPARC isoform X2 [Artibeus jamaicensis]	XP_037012808.1 SPARC isoform X2 [Artibeus jamaicensis]	24.1291	24.0735	23.4296	25.2402	25.1046	24.3525	24.3883	23.8774	24.8991	-1.02172	-1.86555	-0.177899	24.3883	-3.02162	0.025718	0.798005	-3.06067	0	-1
XP_036999597.1 AP-3 complex subunit beta-1 [Artibeus jamaicensis]	XP_036999597.1 AP-3 complex subunit beta-1 [Artibeus jamaicensis]	XP_036999597.1 AP-3 complex subunit beta-1 [Artibeus jamaicensis]	XP_036999597.1 AP-3 complex subunit beta-1 [Artibeus jamaicensis]	22.6036	22.9341	21.7212	23.2827	23.6519	23.3949	22.9314	22.4196	23.4431	-1.02351	-1.90981	-0.137221	22.9314	-2.88187	0.0305702	0.798005	-3.20921	0	-1
XP_037011570.1 protein zwilch homolog isoform X1 [Artibeus jamaicensis]	XP_037011570.1 protein zwilch homolog isoform X1 [Artibeus jamaicensis]	XP_037011570.1 protein zwilch homolog isoform X1 [Artibeus jamaicensis]	XP_037011570.1 protein zwilch homolog isoform X1 [Artibeus jamaicensis]	17.0331	16.7223	17.1264	17.7652	17.7902	18.4413	17.4798	16.9606	17.9989	-1.03824	-1.69456	-0.381916	17.4798	-3.94765	0.00882604	0.686369	-2.17061	0	-1
XP_037011572.1 protein zwilch homolog isoform X2 [Artibeus jamaicensis]	XP_037011572.1 protein zwilch homolog isoform X2 [Artibeus jamaicensis]	XP_037011572.1 protein zwilch homolog isoform X2 [Artibeus jamaicensis]	XP_037011572.1 protein zwilch homolog isoform X2 [Artibeus jamaicensis]	17.0331	16.7223	17.1264	17.7652	17.7902	18.4413	17.4798	16.9606	17.9989	-1.03824	-1.69456	-0.381916	17.4798	-3.94765	0.00882604	0.686369	-2.17061	0	-1
XP_037016390.1 cytoskeleton-associated protein 4 [Artibeus jamaicensis]	XP_037016390.1 cytoskeleton-associated protein 4 [Artibeus jamaicensis]	XP_037016390.1 cytoskeleton-associated protein 4 [Artibeus jamaicensis]	XP_037016390.1 cytoskeleton-associated protein 4 [Artibeus jamaicensis]	20.7447	21.1957	20.6546	21.1768	22.1475	22.495	21.4024	20.865	21.9398	-1.07479	-2.05855	-0.0910287	21.4024	-2.72642	0.037173	0.798005	-3.3783	0	-1
XP_037015749.1 nesprin-2-like [Artibeus jamaicensis]	XP_037015749.1 nesprin-2-like [Artibeus jamaicensis]	XP_037015749.1 nesprin-2-like [Artibeus jamaicensis]	XP_037015749.1 nesprin-2-like [Artibeus jamaicensis]	23.7912	23.5404	22.7089	24.8444	24.649	23.7809	23.8858	23.3468	24.4248	-1.07794	-2.1283	-0.0275798	23.8858	-2.56103	0.0459347	0.832729	-3.56217	0	-1
XP_036999766.1 inhibitor of carbonic anhydrase-like [Artibeus jamaicensis]	XP_036999766.1 inhibitor of carbonic anhydrase-like [Artibeus jamaicensis]	XP_036999766.1 inhibitor of carbonic anhydrase-like [Artibeus jamaicensis]	XP_036999766.1 inhibitor of carbonic anhydrase-like [Artibeus jamaicensis]	19.9197	19.8916	18.8563	21.0346	20.8115	20.0559	20.0949	19.5559	20.634	-1.07814	-2.12055	-0.0357342	20.0949	-2.58105	0.0447644	0.826768	-3.53971	0	-1
XP_036999335.1 EGF-containing fibulin-like extracellular matrix protein 1 [Artibeus jamaicensis]	XP_036999335.1 EGF-containing fibulin-like extracellular matrix protein 1 [Artibeus jamaicensis]	XP_036999335.1 EGF-containing fibulin-like extracellular matrix protein 1 [Artibeus jamaicensis]	XP_036999335.1 EGF-containing fibulin-like extracellular matrix protein 1 [Artibeus jamaicensis]	17.0068	16.8152	15.9081	18.0421	17.7483	17.1813	17.117	16.5767	17.6572	-1.08049	-2.05283	-0.108139	17.117	-2.77304	0.035043	0.798005	-3.32718	0	-1
XP_036992785.1 queuine tRNA-ribosyltransferase accessory subunit 2 isoform X1 [Artibeus jamaicensis]	XP_036992785.1 queuine tRNA-ribosyltransferase accessory subunit 2 isoform X1 [Artibeus jamaicensis]	XP_036992785.1 queuine tRNA-ribosyltransferase accessory subunit 2 isoform X1 [Artibeus jamaicensis]	XP_036992785.1 queuine tRNA-ribosyltransferase accessory subunit 2 isoform X1 [Artibeus jamaicensis]	16.9007	16.8493	16.2394	18.0454	18.2907	16.8997	17.2042	16.6631	17.7453	-1.08214	-2.16421	-7.43018e-05	17.2042	-2.49568	0.0499889	0.848893	-3.63582	0	-1
XP_036992786.1 queuine tRNA-ribosyltransferase accessory subunit 2 isoform X2 [Artibeus jamaicensis]	XP_036992786.1 queuine tRNA-ribosyltransferase accessory subunit 2 isoform X2 [Artibeus jamaicensis]	XP_036992786.1 queuine tRNA-ribosyltransferase accessory subunit 2 isoform X2 [Artibeus jamaicensis]	XP_036992786.1 queuine tRNA-ribosyltransferase accessory subunit 2 isoform X2 [Artibeus jamaicensis]	16.9007	16.8493	16.2394	18.0454	18.2907	16.8997	17.2042	16.6631	17.7453	-1.08214	-2.16421	-7.43018e-05	17.2042	-2.49568	0.0499889	0.848893	-3.63582	0	-1
XP_036992788.1 queuine tRNA-ribosyltransferase accessory subunit 2 isoform X3 [Artibeus jamaicensis]	XP_036992788.1 queuine tRNA-ribosyltransferase accessory subunit 2 isoform X3 [Artibeus jamaicensis]	XP_036992788.1 queuine tRNA-ribosyltransferase accessory subunit 2 isoform X3 [Artibeus jamaicensis]	XP_036992788.1 queuine tRNA-ribosyltransferase accessory subunit 2 isoform X3 [Artibeus jamaicensis]	16.9007	16.8493	16.2394	18.0454	18.2907	16.8997	17.2042	16.6631	17.7453	-1.08214	-2.16421	-7.43018e-05	17.2042	-2.49568	0.0499889	0.848893	-3.63582	0	-1
XP_036992789.1 queuine tRNA-ribosyltransferase accessory subunit 2 isoform X4 [Artibeus jamaicensis]	XP_036992789.1 queuine tRNA-ribosyltransferase accessory subunit 2 isoform X4 [Artibeus jamaicensis]	XP_036992789.1 queuine tRNA-ribosyltransferase accessory subunit 2 isoform X4 [Artibeus jamaicensis]	XP_036992789.1 queuine tRNA-ribosyltransferase accessory subunit 2 isoform X4 [Artibeus jamaicensis]	16.9007	16.8493	16.2394	18.0454	18.2907	16.8997	17.2042	16.6631	17.7453	-1.08214	-2.16421	-7.43018e-05	17.2042	-2.49568	0.0499889	0.848893	-3.63582	0	-1
XP_036992790.1 queuine tRNA-ribosyltransferase accessory subunit 2 isoform X4 [Artibeus jamaicensis]	XP_036992790.1 queuine tRNA-ribosyltransferase accessory subunit 2 isoform X4 [Artibeus jamaicensis]	XP_036992790.1 queuine tRNA-ribosyltransferase accessory subunit 2 isoform X4 [Artibeus jamaicensis]	XP_036992790.1 queuine tRNA-ribosyltransferase accessory subunit 2 isoform X4 [Artibeus jamaicensis]	16.9007	16.8493	16.2394	18.0454	18.2907	16.8997	17.2042	16.6631	17.7453	-1.08214	-2.16421	-7.43018e-05	17.2042	-2.49568	0.0499889	0.848893	-3.63582	0	-1
XP_037006268.1 inter-alpha-trypsin inhibitor heavy chain H2 [Artibeus jamaicensis]	XP_037006268.1 inter-alpha-trypsin inhibitor heavy chain H2 [Artibeus jamaicensis]	XP_037006268.1 inter-alpha-trypsin inhibitor heavy chain H2 [Artibeus jamaicensis]	XP_037006268.1 inter-alpha-trypsin inhibitor heavy chain H2 [Artibeus jamaicensis]	24.6173	24.7376	23.7817	25.8433	25.3975	25.1697	24.9245	24.3789	25.4702	-1.09129	-1.94277	-0.23981	24.9245	-3.19834	0.0207559	0.798005	-2.87788	0	-1
XP_036988751.1 protein FAM160B1 [Artibeus jamaicensis]	XP_036988751.1 protein FAM160B1 [Artibeus jamaicensis]	XP_036988751.1 protein FAM160B1 [Artibeus jamaicensis]	XP_036988751.1 protein FAM160B1 [Artibeus jamaicensis]	18.6181	18.2482	18.0086	19.6376	19.4506	19.0641	18.8379	18.2916	19.3841	-1.09245	-1.73507	-0.449837	18.8379	-4.24238	0.00645596	0.686369	-1.92301	0	-1
XP_037021047.1 complement C3, partial [Artibeus jamaicensis]	XP_037021047.1 complement C3, partial [Artibeus jamaicensis]	XP_037021047.1 complement C3, partial [Artibeus jamaicensis]	XP_037021047.1 complement C3, partial [Artibeus jamaicensis]	24.9782	24.9471	23.9861	26.3193	25.6914	25.1796	25.1836	24.6371	25.7301	-1.09294	-2.1451	-0.0407815	25.1836	-2.59223	0.044125	0.826768	-3.5272	0	-1
XP_036989665.1 pigment epithelium-derived factor [Artibeus jamaicensis]	XP_036989665.1 pigment epithelium-derived factor [Artibeus jamaicensis]	XP_036989665.1 pigment epithelium-derived factor [Artibeus jamaicensis]	XP_036989665.1 pigment epithelium-derived factor [Artibeus jamaicensis]	22.9368	23.1061	22.5045	24.2637	23.8005	23.7712	23.3971	22.8491	23.9451	-1.09603	-1.73016	-0.461903	23.3971	-4.31325	0.00599982	0.686369	-1.86599	0	-1
XP_036989666.1 pigment epithelium-derived factor [Artibeus jamaicensis]	XP_036989666.1 pigment epithelium-derived factor [Artibeus jamaicensis]	XP_036989666.1 pigment epithelium-derived factor [Artibeus jamaicensis]	XP_036989666.1 pigment epithelium-derived factor [Artibeus jamaicensis]	22.9368	23.1061	22.5045	24.2637	23.8005	23.7712	23.3971	22.8491	23.9451	-1.09603	-1.73016	-0.461903	23.3971	-4.31325	0.00599982	0.686369	-1.86599	0	-1
XP_037016970.1 probable ATP-dependent RNA helicase DHX37 isoform X1 [Artibeus jamaicensis]	XP_037016970.1 probable ATP-dependent RNA helicase DHX37 isoform X1 [Artibeus jamaicensis]	XP_037016970.1 probable ATP-dependent RNA helicase DHX37 isoform X1 [Artibeus jamaicensis]	XP_037016970.1 probable ATP-dependent RNA helicase DHX37 isoform X1 [Artibeus jamaicensis]	29.9124	29.9204	29.1537	30.8209	30.7857	30.6764	30.2116	29.6622	30.761	-1.09882	-1.76401	-0.433632	30.2116	-4.12231	0.00732159	0.686369	-2.02183	0	-1
XP_037016971.1 probable ATP-dependent RNA helicase DHX37 isoform X2 [Artibeus jamaicensis]	XP_037016971.1 probable ATP-dependent RNA helicase DHX37 isoform X2 [Artibeus jamaicensis]	XP_037016971.1 probable ATP-dependent RNA helicase DHX37 isoform X2 [Artibeus jamaicensis]	XP_037016971.1 probable ATP-dependent RNA helicase DHX37 isoform X2 [Artibeus jamaicensis]	29.9124	29.9204	29.1537	30.8209	30.7857	30.6764	30.2116	29.6622	30.761	-1.09882	-1.76401	-0.433632	30.2116	-4.12231	0.00732159	0.686369	-2.02183	0	-1
XP_037007230.1 complement C4-A-like [Artibeus jamaicensis]	XP_037007230.1 complement C4-A-like [Artibeus jamaicensis]	XP_037007230.1 complement C4-A-like [Artibeus jamaicensis]	XP_037007230.1 complement C4-A-like [Artibeus jamaicensis]	22.2578	22.2604	21.4509	23.5661	23.0956	22.6287	22.5432	21.9897	23.0968	-1.10706	-2.00049	-0.213639	22.5432	-3.09224	0.0235932	0.798005	-2.98692	0	-1
XP_036981901.1 protein NipSnap homolog 3A isoform X1 [Artibeus jamaicensis]	XP_036981901.1 protein NipSnap homolog 3A isoform X1 [Artibeus jamaicensis]	XP_036981901.1 protein NipSnap homolog 3A isoform X1 [Artibeus jamaicensis]	XP_036981901.1 protein NipSnap homolog 3A isoform X1 [Artibeus jamaicensis]	19.227	19.0239	20.3168	20.2648	20.4567	21.1753	20.0774	19.5226	20.6323	-1.1097	-2.21031	-0.009091	20.0774	-2.51612	0.0486811	0.843673	-3.61273	0	-1
XP_036981902.1 protein NipSnap homolog 3A isoform X2 [Artibeus jamaicensis]	XP_036981902.1 protein NipSnap homolog 3A isoform X2 [Artibeus jamaicensis]	XP_036981902.1 protein NipSnap homolog 3A isoform X2 [Artibeus jamaicensis]	XP_036981902.1 protein NipSnap homolog 3A isoform X2 [Artibeus jamaicensis]	19.227	19.0239	20.3168	20.2648	20.4567	21.1753	20.0774	19.5226	20.6323	-1.1097	-2.21031	-0.009091	20.0774	-2.51612	0.0486811	0.843673	-3.61273	0	-1
XP_037010652.1 protein ABHD11-like isoform X1 [Artibeus jamaicensis]	XP_037010652.1 protein ABHD11-like isoform X1 [Artibeus jamaicensis]	XP_037010652.1 protein ABHD11-like isoform X1 [Artibeus jamaicensis]	XP_037010652.1 protein ABHD11-like isoform X1 [Artibeus jamaicensis]	18.8161	18.8192	18.6488	19.694	19.86	20.0974	19.3226	18.7613	19.8838	-1.1225	-1.59125	-0.653748	19.3226	-5.97588	0.00130208	0.469938	-0.777376	0	-1
XP_037010654.1 protein ABHD11-like isoform X3 [Artibeus jamaicensis]	XP_037010654.1 protein ABHD11-like isoform X3 [Artibeus jamaicensis]	XP_037010654.1 protein ABHD11-like isoform X3 [Artibeus jamaicensis]	XP_037010654.1 protein ABHD11-like isoform X3 [Artibeus jamaicensis]	18.8161	18.8192	18.6488	19.694	19.86	20.0974	19.3226	18.7613	19.8838	-1.1225	-1.59125	-0.653748	19.3226	-5.97588	0.00130208	0.469938	-0.777376	0	-1
XP_037010656.1 protein ABHD11-like isoform X1 [Artibeus jamaicensis]	XP_037010656.1 protein ABHD11-like isoform X1 [Artibeus jamaicensis]	XP_037010656.1 protein ABHD11-like isoform X1 [Artibeus jamaicensis]	XP_037010656.1 protein ABHD11-like isoform X1 [Artibeus jamaicensis]	18.8161	18.8192	18.6488	19.694	19.86	20.0974	19.3226	18.7613	19.8838	-1.1225	-1.59125	-0.653748	19.3226	-5.97588	0.00130208	0.469938	-0.777376	0	-1
XP_037010658.1 protein ABHD11-like isoform X3 [Artibeus jamaicensis]	XP_037010658.1 protein ABHD11-like isoform X3 [Artibeus jamaicensis]	XP_037010658.1 protein ABHD11-like isoform X3 [Artibeus jamaicensis]	XP_037010658.1 protein ABHD11-like isoform X3 [Artibeus jamaicensis]	18.8161	18.8192	18.6488	19.694	19.86	20.0974	19.3226	18.7613	19.8838	-1.1225	-1.59125	-0.653748	19.3226	-5.97588	0.00130208	0.469938	-0.777376	0	-1
XP_037010670.1 protein ABHD11-like [Artibeus jamaicensis]	XP_037010670.1 protein ABHD11-like [Artibeus jamaicensis]	XP_037010670.1 protein ABHD11-like [Artibeus jamaicensis]	XP_037010670.1 protein ABHD11-like [Artibeus jamaicensis]	18.8161	18.8192	18.6488	19.694	19.86	20.0974	19.3226	18.7613	19.8838	-1.1225	-1.59125	-0.653748	19.3226	-5.97588	0.00130208	0.469938	-0.777376	0	-1
XP_037009926.1 hemoglobin subunit beta [Artibeus jamaicensis]	XP_037009926.1 hemoglobin subunit beta [Artibeus jamaicensis]	XP_037009926.1 hemoglobin subunit beta [Artibeus jamaicensis]	XP_037009926.1 hemoglobin subunit beta [Artibeus jamaicensis]	27.8179	27.9979	26.9344	29.2439	28.6659	28.2522	28.152	27.5834	28.7207	-1.13725	-2.13702	-0.137486	28.152	-2.83868	0.0322661	0.798005	-3.2558	0	-1
XP_037009927.1 hemoglobin subunit beta [Artibeus jamaicensis]	XP_037009927.1 hemoglobin subunit beta [Artibeus jamaicensis]	XP_037009927.1 hemoglobin subunit beta [Artibeus jamaicensis]	XP_037009927.1 hemoglobin subunit beta [Artibeus jamaicensis]	27.8179	27.9979	26.9344	29.2439	28.6659	28.2522	28.152	27.5834	28.7207	-1.13725	-2.13702	-0.137486	28.152	-2.83868	0.0322661	0.798005	-3.2558	0	-1
XP_036991478.1 beta-glucuronidase [Artibeus jamaicensis]	XP_036991478.1 beta-glucuronidase [Artibeus jamaicensis]	XP_036991478.1 beta-glucuronidase [Artibeus jamaicensis]	XP_036991478.1 beta-glucuronidase [Artibeus jamaicensis]	18.268	18.6662	18.5099	19.7727	20.3019	18.8007	19.0532	18.4813	19.6251	-1.14375	-2.17869	-0.108806	19.0532	-2.75786	0.0357214	0.798005	-3.34378	0	-1
XP_037023263.1 coagulation factor V [Artibeus jamaicensis]	XP_037023263.1 coagulation factor V [Artibeus jamaicensis]	XP_037023263.1 coagulation factor V [Artibeus jamaicensis]	XP_037023263.1 coagulation factor V [Artibeus jamaicensis]	25.7026	26.1038	25.3976	27.6312	27.0532	25.9811	26.3116	25.7347	26.8885	-1.15383	-2.32855	0.0208893	26.3116	-2.45113	0.0529708	0.858307	-3.68631	0	-1
XP_037008787.1 high affinity cationic amino acid transporter 1 [Artibeus jamaicensis]	XP_037008787.1 high affinity cationic amino acid transporter 1 [Artibeus jamaicensis]	XP_037008787.1 high affinity cationic amino acid transporter 1 [Artibeus jamaicensis]	XP_037008787.1 high affinity cationic amino acid transporter 1 [Artibeus jamaicensis]	17.9873	18.1972	18.443	19.6591	19.2139	19.2457	18.791	18.2092	19.3729	-1.16373	-1.72417	-0.603299	18.791	-5.18188	0.00258687	0.566225	-1.24142	0	-1
XP_036986879.1 paired amphipathic helix protein Sin3a [Artibeus jamaicensis]	XP_036986879.1 paired amphipathic helix protein Sin3a [Artibeus jamaicensis]	XP_036986879.1 paired amphipathic helix protein Sin3a [Artibeus jamaicensis]	XP_036986879.1 paired amphipathic helix protein Sin3a [Artibeus jamaicensis]	19.8804	20.1698	20.0074	20.979	22.0902	20.5182	20.6075	20.0192	21.1958	-1.17666	-2.25	-0.10333	20.6075	-2.73575	0.0367357	0.798005	-3.36804	0	-1
XP_037014883.1 reticulon-4-interacting protein 1, mitochondrial isoform X1 [Artibeus jamaicensis]	XP_037014883.1 reticulon-4-interacting protein 1, mitochondrial isoform X1 [Artibeus jamaicensis]	XP_037014883.1 reticulon-4-interacting protein 1, mitochondrial isoform X1 [Artibeus jamaicensis]	XP_037014883.1 reticulon-4-interacting protein 1, mitochondrial isoform X1 [Artibeus jamaicensis]	17.3736	17.2481	16.333	18.1379	18.3209	18.0589	17.5787	16.9849	18.1725	-1.18768	-1.99613	-0.379243	17.5787	-3.66616	0.0120457	0.789229	-2.42317	0	-1
XP_037014885.1 reticulon-4-interacting protein 1, mitochondrial isoform X3 [Artibeus jamaicensis]	XP_037014885.1 reticulon-4-interacting protein 1, mitochondrial isoform X3 [Artibeus jamaicensis]	XP_037014885.1 reticulon-4-interacting protein 1, mitochondrial isoform X3 [Artibeus jamaicensis]	XP_037014885.1 reticulon-4-interacting protein 1, mitochondrial isoform X3 [Artibeus jamaicensis]	17.3736	17.2481	16.333	18.1379	18.3209	18.0589	17.5787	16.9849	18.1725	-1.18768	-1.99613	-0.379243	17.5787	-3.66616	0.0120457	0.789229	-2.42317	0	-1
XP_036983938.1 beta-2-glycoprotein 1 [Artibeus jamaicensis]	XP_036983938.1 beta-2-glycoprotein 1 [Artibeus jamaicensis]	XP_036983938.1 beta-2-glycoprotein 1 [Artibeus jamaicensis]	XP_036983938.1 beta-2-glycoprotein 1 [Artibeus jamaicensis]	21.7588	21.6838	21.209	23.1022	22.6332	22.4979	22.1475	21.5505	22.7444	-1.19388	-1.84762	-0.540139	22.1475	-4.55736	0.00468745	0.686369	-1.67684	0	-1
XP_037018853.1 collagen alpha-1(III) chain [Artibeus jamaicensis]	XP_037018853.1 collagen alpha-1(III) chain [Artibeus jamaicensis]	XP_037018853.1 collagen alpha-1(III) chain [Artibeus jamaicensis]	XP_037018853.1 collagen alpha-1(III) chain [Artibeus jamaicensis]	21.0853	20.9808	20.3602	22.5579	21.9347	21.5265	21.4076	20.8088	22.0064	-1.19759	-2.07921	-0.315966	21.4076	-3.38987	0.0165424	0.798005	-2.68648	0	-1
XP_037015486.1 histone deacetylase 6 isoform X1 [Artibeus jamaicensis]	XP_037015486.1 histone deacetylase 6 isoform X1 [Artibeus jamaicensis]	XP_037015486.1 histone deacetylase 6 isoform X1 [Artibeus jamaicensis]	XP_037015486.1 histone deacetylase 6 isoform X1 [Artibeus jamaicensis]	15.3072	14.9841	14.3654	15.6774	16.0452	16.5436	15.4871	14.8856	16.0887	-1.20315	-2.08016	-0.326145	15.4871	-3.42354	0.015905	0.798005	-2.65358	0	-1
XP_037015493.1 histone deacetylase 6 isoform X2 [Artibeus jamaicensis]	XP_037015493.1 histone deacetylase 6 isoform X2 [Artibeus jamaicensis]	XP_037015493.1 histone deacetylase 6 isoform X2 [Artibeus jamaicensis]	XP_037015493.1 histone deacetylase 6 isoform X2 [Artibeus jamaicensis]	15.3072	14.9841	14.3654	15.6774	16.0452	16.5436	15.4871	14.8856	16.0887	-1.20315	-2.08016	-0.326145	15.4871	-3.42354	0.015905	0.798005	-2.65358	0	-1
XP_037015501.1 histone deacetylase 6 isoform X2 [Artibeus jamaicensis]	XP_037015501.1 histone deacetylase 6 isoform X2 [Artibeus jamaicensis]	XP_037015501.1 histone deacetylase 6 isoform X2 [Artibeus jamaicensis]	XP_037015501.1 histone deacetylase 6 isoform X2 [Artibeus jamaicensis]	15.3072	14.9841	14.3654	15.6774	16.0452	16.5436	15.4871	14.8856	16.0887	-1.20315	-2.08016	-0.326145	15.4871	-3.42354	0.015905	0.798005	-2.65358	0	-1
XP_037015509.1 histone deacetylase 6 isoform X2 [Artibeus jamaicensis]	XP_037015509.1 histone deacetylase 6 isoform X2 [Artibeus jamaicensis]	XP_037015509.1 histone deacetylase 6 isoform X2 [Artibeus jamaicensis]	XP_037015509.1 histone deacetylase 6 isoform X2 [Artibeus jamaicensis]	15.3072	14.9841	14.3654	15.6774	16.0452	16.5436	15.4871	14.8856	16.0887	-1.20315	-2.08016	-0.326145	15.4871	-3.42354	0.015905	0.798005	-2.65358	0	-1
XP_037021198.1 PDZ domain-containing protein GIPC3 isoform X1 [Artibeus jamaicensis]	XP_037021198.1 PDZ domain-containing protein GIPC3 isoform X1 [Artibeus jamaicensis]	XP_037021198.1 PDZ domain-containing protein GIPC3 isoform X1 [Artibeus jamaicensis]	XP_037021198.1 PDZ domain-containing protein GIPC3 isoform X1 [Artibeus jamaicensis]	21.8608	21.7206	20.692	23.0467	22.4514	22.4315	22.0338	21.4245	22.6432	-1.21872	-2.1861	-0.251336	22.0338	-3.14386	0.0221625	0.798005	-2.9336	0	-1
XP_036993056.1 myotubularin-related protein 6 [Artibeus jamaicensis]	XP_036993056.1 myotubularin-related protein 6 [Artibeus jamaicensis]	XP_036993056.1 myotubularin-related protein 6 [Artibeus jamaicensis]	XP_036993056.1 myotubularin-related protein 6 [Artibeus jamaicensis]	17.0939	17.9273	18.0469	18.9236	18.5373	19.2679	18.2995	17.6893	18.9096	-1.22024	-2.08447	-0.356014	18.2995	-3.52351	0.0141681	0.798005	-2.55721	0	-1
XP_036997969.1 mitogen-activated protein kinase 8 isoform X1 [Artibeus jamaicensis]	XP_036997969.1 mitogen-activated protein kinase 8 isoform X1 [Artibeus jamaicensis]	XP_036997969.1 mitogen-activated protein kinase 8 isoform X1 [Artibeus jamaicensis]	XP_036997969.1 mitogen-activated protein kinase 8 isoform X1 [Artibeus jamaicensis]	19.0053	20.483	20.1264	21.4218	20.946	20.9076	20.4817	19.8715	21.0918	-1.22026	-2.2954	-0.145117	20.4817	-2.83233	0.0325237	0.798005	-3.26267	0	-1
XP_036997977.1 mitogen-activated protein kinase 8 isoform X1 [Artibeus jamaicensis]	XP_036997977.1 mitogen-activated protein kinase 8 isoform X1 [Artibeus jamaicensis]	XP_036997977.1 mitogen-activated protein kinase 8 isoform X1 [Artibeus jamaicensis]	XP_036997977.1 mitogen-activated protein kinase 8 isoform X1 [Artibeus jamaicensis]	19.0053	20.483	20.1264	21.4218	20.946	20.9076	20.4817	19.8715	21.0918	-1.22026	-2.2954	-0.145117	20.4817	-2.83233	0.0325237	0.798005	-3.26267	0	-1
XP_036997988.1 mitogen-activated protein kinase 8 isoform X1 [Artibeus jamaicensis]	XP_036997988.1 mitogen-activated protein kinase 8 isoform X1 [Artibeus jamaicensis]	XP_036997988.1 mitogen-activated protein kinase 8 isoform X1 [Artibeus jamaicensis]	XP_036997988.1 mitogen-activated protein kinase 8 isoform X1 [Artibeus jamaicensis]	19.0053	20.483	20.1264	21.4218	20.946	20.9076	20.4817	19.8715	21.0918	-1.22026	-2.2954	-0.145117	20.4817	-2.83233	0.0325237	0.798005	-3.26267	0	-1
XP_036997996.1 mitogen-activated protein kinase 8 isoform X2 [Artibeus jamaicensis]	XP_036997996.1 mitogen-activated protein kinase 8 isoform X2 [Artibeus jamaicensis]	XP_036997996.1 mitogen-activated protein kinase 8 isoform X2 [Artibeus jamaicensis]	XP_036997996.1 mitogen-activated protein kinase 8 isoform X2 [Artibeus jamaicensis]	19.0053	20.483	20.1264	21.4218	20.946	20.9076	20.4817	19.8715	21.0918	-1.22026	-2.2954	-0.145117	20.4817	-2.83233	0.0325237	0.798005	-3.26267	0	-1
XP_036998006.1 mitogen-activated protein kinase 8 isoform X3 [Artibeus jamaicensis]	XP_036998006.1 mitogen-activated protein kinase 8 isoform X3 [Artibeus jamaicensis]	XP_036998006.1 mitogen-activated protein kinase 8 isoform X3 [Artibeus jamaicensis]	XP_036998006.1 mitogen-activated protein kinase 8 isoform X3 [Artibeus jamaicensis]	19.0053	20.483	20.1264	21.4218	20.946	20.9076	20.4817	19.8715	21.0918	-1.22026	-2.2954	-0.145117	20.4817	-2.83233	0.0325237	0.798005	-3.26267	0	-1
XP_036999919.1 3-oxoacyl-[acyl-carrier-protein] synthase, mitochondrial [Artibeus jamaicensis]	XP_036999919.1 3-oxoacyl-[acyl-carrier-protein] synthase, mitochondrial [Artibeus jamaicensis]	XP_036999919.1 3-oxoacyl-[acyl-carrier-protein] synthase, mitochondrial [Artibeus jamaicensis]	XP_036999919.1 3-oxoacyl-[acyl-carrier-protein] synthase, mitochondrial [Artibeus jamaicensis]	19.2613	19.3545	19.5339	20.5326	20.6392	20.6643	19.9976	19.3832	20.612	-1.22879	-1.65311	-0.804468	19.9976	-7.2267	0.000503477	0.380857	-0.209764	0	-1
XP_036999920.1 3-oxoacyl-[acyl-carrier-protein] synthase, mitochondrial [Artibeus jamaicensis]	XP_036999920.1 3-oxoacyl-[acyl-carrier-protein] synthase, mitochondrial [Artibeus jamaicensis]	XP_036999920.1 3-oxoacyl-[acyl-carrier-protein] synthase, mitochondrial [Artibeus jamaicensis]	XP_036999920.1 3-oxoacyl-[acyl-carrier-protein] synthase, mitochondrial [Artibeus jamaicensis]	19.2613	19.3545	19.5339	20.5326	20.6392	20.6643	19.9976	19.3832	20.612	-1.22879	-1.65311	-0.804468	19.9976	-7.2267	0.000503477	0.380857	-0.209764	0	-1
XP_036999921.1 3-oxoacyl-[acyl-carrier-protein] synthase, mitochondrial [Artibeus jamaicensis]	XP_036999921.1 3-oxoacyl-[acyl-carrier-protein] synthase, mitochondrial [Artibeus jamaicensis]	XP_036999921.1 3-oxoacyl-[acyl-carrier-protein] synthase, mitochondrial [Artibeus jamaicensis]	XP_036999921.1 3-oxoacyl-[acyl-carrier-protein] synthase, mitochondrial [Artibeus jamaicensis]	19.2613	19.3545	19.5339	20.5326	20.6392	20.6643	19.9976	19.3832	20.612	-1.22879	-1.65311	-0.804468	19.9976	-7.2267	0.000503477	0.380857	-0.209764	0	-1
XP_037016241.1 WASH complex subunit 3 isoform X1 [Artibeus jamaicensis]	XP_037016241.1 WASH complex subunit 3 isoform X1 [Artibeus jamaicensis]	XP_037016241.1 WASH complex subunit 3 isoform X1 [Artibeus jamaicensis]	XP_037016241.1 WASH complex subunit 3 isoform X1 [Artibeus jamaicensis]	19.4281	21.0448	19.9871	21.2156	21.0372	21.9406	20.7756	20.1533	21.3978	-1.24444	-2.46695	-0.0219268	20.7756	-2.54026	0.0471833	0.840256	-3.58552	0	-1
XP_037016242.1 WASH complex subunit 3 isoform X2 [Artibeus jamaicensis]	XP_037016242.1 WASH complex subunit 3 isoform X2 [Artibeus jamaicensis]	XP_037016242.1 WASH complex subunit 3 isoform X2 [Artibeus jamaicensis]	XP_037016242.1 WASH complex subunit 3 isoform X2 [Artibeus jamaicensis]	19.4281	21.0448	19.9871	21.2156	21.0372	21.9406	20.7756	20.1533	21.3978	-1.24444	-2.46695	-0.0219268	20.7756	-2.54026	0.0471833	0.840256	-3.58552	0	-1
XP_037003378.1 lumican [Artibeus jamaicensis]	XP_037003378.1 lumican [Artibeus jamaicensis]	XP_037003378.1 lumican [Artibeus jamaicensis]	XP_037003378.1 lumican [Artibeus jamaicensis]	21.6371	21.0737	20.3983	22.5206	22.5382	21.8305	21.6664	21.0364	22.2964	-1.26006	-2.24132	-0.278795	21.6664	-3.20452	0.0206025	0.798005	-2.87159	0	-1
XP_036991002.1 WD repeat-containing protein 3 isoform X1 [Artibeus jamaicensis]	XP_036991002.1 WD repeat-containing protein 3 isoform X1 [Artibeus jamaicensis]	XP_036991002.1 WD repeat-containing protein 3 isoform X1 [Artibeus jamaicensis]	XP_036991002.1 WD repeat-containing protein 3 isoform X1 [Artibeus jamaicensis]	22.2172	22.7406	21.8136	23.2124	24.1059	23.236	22.8876	22.2571	23.5181	-1.26096	-2.18552	-0.336397	22.8876	-3.40348	0.0162814	0.798005	-2.67316	0	-1
XP_036991004.1 WD repeat-containing protein 3 isoform X1 [Artibeus jamaicensis]	XP_036991004.1 WD repeat-containing protein 3 isoform X1 [Artibeus jamaicensis]	XP_036991004.1 WD repeat-containing protein 3 isoform X1 [Artibeus jamaicensis]	XP_036991004.1 WD repeat-containing protein 3 isoform X1 [Artibeus jamaicensis]	22.2172	22.7406	21.8136	23.2124	24.1059	23.236	22.8876	22.2571	23.5181	-1.26096	-2.18552	-0.336397	22.8876	-3.40348	0.0162814	0.798005	-2.67316	0	-1
XP_036991005.1 WD repeat-containing protein 3 isoform X2 [Artibeus jamaicensis]	XP_036991005.1 WD repeat-containing protein 3 isoform X2 [Artibeus jamaicensis]	XP_036991005.1 WD repeat-containing protein 3 isoform X2 [Artibeus jamaicensis]	XP_036991005.1 WD repeat-containing protein 3 isoform X2 [Artibeus jamaicensis]	22.2172	22.7406	21.8136	23.2124	24.1059	23.236	22.8876	22.2571	23.5181	-1.26096	-2.18552	-0.336397	22.8876	-3.40348	0.0162814	0.798005	-2.67316	0	-1
XP_036994609.1 periostin isoform X1 [Artibeus jamaicensis]	XP_036994609.1 periostin isoform X1 [Artibeus jamaicensis]	XP_036994609.1 periostin isoform X1 [Artibeus jamaicensis]	XP_036994609.1 periostin isoform X1 [Artibeus jamaicensis]	17.7554	17.5362	17.0281	18.7603	18.9707	18.3728	18.0706	17.4399	18.7013	-1.26137	-1.96121	-0.561526	18.0706	-4.49779	0.0049746	0.686369	-1.72197	0	-1
XP_036994611.1 periostin isoform X3 [Artibeus jamaicensis]	XP_036994611.1 periostin isoform X3 [Artibeus jamaicensis]	XP_036994611.1 periostin isoform X3 [Artibeus jamaicensis]	XP_036994611.1 periostin isoform X3 [Artibeus jamaicensis]	17.7554	17.5362	17.0281	18.7603	18.9707	18.3728	18.0706	17.4399	18.7013	-1.26137	-1.96121	-0.561526	18.0706	-4.49779	0.0049746	0.686369	-1.72197	0	-1
XP_036994613.1 periostin isoform X5 [Artibeus jamaicensis]	XP_036994613.1 periostin isoform X5 [Artibeus jamaicensis]	XP_036994613.1 periostin isoform X5 [Artibeus jamaicensis]	XP_036994613.1 periostin isoform X5 [Artibeus jamaicensis]	17.7554	17.5362	17.0281	18.7603	18.9707	18.3728	18.0706	17.4399	18.7013	-1.26137	-1.96121	-0.561526	18.0706	-4.49779	0.0049746	0.686369	-1.72197	0	-1
XP_036994615.1 periostin isoform X7 [Artibeus jamaicensis]	XP_036994615.1 periostin isoform X7 [Artibeus jamaicensis]	XP_036994615.1 periostin isoform X7 [Artibeus jamaicensis]	XP_036994615.1 periostin isoform X7 [Artibeus jamaicensis]	17.7554	17.5362	17.0281	18.7603	18.9707	18.3728	18.0706	17.4399	18.7013	-1.26137	-1.96121	-0.561526	18.0706	-4.49779	0.0049746	0.686369	-1.72197	0	-1
XP_037007044.1 sex hormone-binding globulin isoform X1 [Artibeus jamaicensis]	XP_037007044.1 sex hormone-binding globulin isoform X1 [Artibeus jamaicensis]	XP_037007044.1 sex hormone-binding globulin isoform X1 [Artibeus jamaicensis]	XP_037007044.1 sex hormone-binding globulin isoform X1 [Artibeus jamaicensis]	18.0938	18.6493	17.9279	20.2754	19.1878	19.0119	18.8577	18.2237	19.4917	-1.26801	-2.29658	-0.239449	18.8577	-3.07646	0.0240508	0.798005	-3.00333	0	-1
XP_037007045.1 sex hormone-binding globulin isoform X2 [Artibeus jamaicensis]	XP_037007045.1 sex hormone-binding globulin isoform X2 [Artibeus jamaicensis]	XP_037007045.1 sex hormone-binding globulin isoform X2 [Artibeus jamaicensis]	XP_037007045.1 sex hormone-binding globulin isoform X2 [Artibeus jamaicensis]	18.0938	18.6493	17.9279	20.2754	19.1878	19.0119	18.8577	18.2237	19.4917	-1.26801	-2.29658	-0.239449	18.8577	-3.07646	0.0240508	0.798005	-3.00333	0	-1
XP_036996955.1 thyroxine-binding globulin [Artibeus jamaicensis]	XP_036996955.1 thyroxine-binding globulin [Artibeus jamaicensis]	XP_036996955.1 thyroxine-binding globulin [Artibeus jamaicensis]	XP_036996955.1 thyroxine-binding globulin [Artibeus jamaicensis]	21.0304	20.3482	19.5004	21.9903	21.8534	20.845	20.9279	20.293	21.5629	-1.26984	-2.53776	-0.0019158	20.9279	-2.49927	0.0497559	0.848893	-3.63175	0	-1
XP_037011410.1 anaphase-promoting complex subunit 4 [Artibeus jamaicensis]	XP_037011410.1 anaphase-promoting complex subunit 4 [Artibeus jamaicensis]	XP_037011410.1 anaphase-promoting complex subunit 4 [Artibeus jamaicensis]	XP_037011410.1 anaphase-promoting complex subunit 4 [Artibeus jamaicensis]	18.3572	18.1068	18.5972	20.2293	19.9469	18.7645	19.0003	18.3537	19.6469	-1.29315	-2.35943	-0.226863	19.0003	-3.02645	0.0255663	0.798005	-3.0556	0	-1
XP_036984264.1 rab3 GTPase-activating protein non-catalytic subunit [Artibeus jamaicensis]	XP_036984264.1 rab3 GTPase-activating protein non-catalytic subunit [Artibeus jamaicensis]	XP_036984264.1 rab3 GTPase-activating protein non-catalytic subunit [Artibeus jamaicensis]	XP_036984264.1 rab3 GTPase-activating protein non-catalytic subunit [Artibeus jamaicensis]	20.4012	21.7719	21.0513	21.62	23.1296	22.3614	21.7226	21.0748	22.3703	-1.2955	-2.59898	0.0079838	21.7226	-2.48022	0.0510026	0.854281	-3.65331	0	-1
XP_036982708.1 HAUS augmin-like complex subunit 3 [Artibeus jamaicensis]	XP_036982708.1 HAUS augmin-like complex subunit 3 [Artibeus jamaicensis]	XP_036982708.1 HAUS augmin-like complex subunit 3 [Artibeus jamaicensis]	XP_036982708.1 HAUS augmin-like complex subunit 3 [Artibeus jamaicensis]	16.7276	17.7855	17.1996	18.4551	19.1594	17.9885	17.8859	17.2375	18.5343	-1.29676	-2.33772	-0.255799	17.8859	-3.10873	0.0231254	0.798005	-2.96984	0	-1
XP_036990616.1 inter-alpha-trypsin inhibitor heavy chain H3 isoform X1 [Artibeus jamaicensis]	XP_036990616.1 inter-alpha-trypsin inhibitor heavy chain H3 isoform X1 [Artibeus jamaicensis]	XP_036990616.1 inter-alpha-trypsin inhibitor heavy chain H3 isoform X1 [Artibeus jamaicensis]	XP_036990616.1 inter-alpha-trypsin inhibitor heavy chain H3 isoform X1 [Artibeus jamaicensis]	21.6176	21.983	21.7534	23.4	22.8467	23.0025	22.4339	21.7847	23.0831	-1.29835	-1.8612	-0.73551	22.4339	-5.75656	0.00156274	0.469938	-0.896453	0	-1
XP_036990617.1 inter-alpha-trypsin inhibitor heavy chain H3 isoform X2 [Artibeus jamaicensis]	XP_036990617.1 inter-alpha-trypsin inhibitor heavy chain H3 isoform X2 [Artibeus jamaicensis]	XP_036990617.1 inter-alpha-trypsin inhibitor heavy chain H3 isoform X2 [Artibeus jamaicensis]	XP_036990617.1 inter-alpha-trypsin inhibitor heavy chain H3 isoform X2 [Artibeus jamaicensis]	21.6176	21.983	21.7534	23.4	22.8467	23.0025	22.4339	21.7847	23.0831	-1.29835	-1.8612	-0.73551	22.4339	-5.75656	0.00156274	0.469938	-0.896453	0	-1
XP_036992582.1 glycoprotein-N-acetylgalactosamine 3-beta-galactosyltransferase 1 isoform X1 [Artibeus jamaicensis]	XP_036992582.1 glycoprotein-N-acetylgalactosamine 3-beta-galactosyltransferase 1 isoform X1 [Artibeus jamaicensis]	XP_036992582.1 glycoprotein-N-acetylgalactosamine 3-beta-galactosyltransferase 1 isoform X1 [Artibeus jamaicensis]	XP_036992582.1 glycoprotein-N-acetylgalactosamine 3-beta-galactosyltransferase 1 isoform X1 [Artibeus jamaicensis]	21.0334	22.6786	22.084	23.4274	23.1045	23.1614	22.5816	21.932	23.2311	-1.29912	-2.40648	-0.191755	22.5816	-2.92764	0.0288789	0.798005	-3.16019	0	-1
XP_036992583.1 glycoprotein-N-acetylgalactosamine 3-beta-galactosyltransferase 1 isoform X2 [Artibeus jamaicensis]	XP_036992583.1 glycoprotein-N-acetylgalactosamine 3-beta-galactosyltransferase 1 isoform X2 [Artibeus jamaicensis]	XP_036992583.1 glycoprotein-N-acetylgalactosamine 3-beta-galactosyltransferase 1 isoform X2 [Artibeus jamaicensis]	XP_036992583.1 glycoprotein-N-acetylgalactosamine 3-beta-galactosyltransferase 1 isoform X2 [Artibeus jamaicensis]	21.0334	22.6786	22.084	23.4274	23.1045	23.1614	22.5816	21.932	23.2311	-1.29912	-2.40648	-0.191755	22.5816	-2.92764	0.0288789	0.798005	-3.16019	0	-1
XP_036985851.1 mitotic spindle assembly checkpoint protein MAD2A [Artibeus jamaicensis]	XP_036985851.1 mitotic spindle assembly checkpoint protein MAD2A [Artibeus jamaicensis]	XP_036985851.1 mitotic spindle assembly checkpoint protein MAD2A [Artibeus jamaicensis]	XP_036985851.1 mitotic spindle assembly checkpoint protein MAD2A [Artibeus jamaicensis]	19.5218	19.2673	19.3167	21.3456	20.427	20.2925	20.0285	19.3686	20.6884	-1.31978	-2.13373	-0.505836	20.0285	-4.04636	0.00793692	0.686369	-2.08579	0	-1
XP_036986885.1 armadillo repeat-containing X-linked protein 3 [Artibeus jamaicensis]	XP_036986885.1 armadillo repeat-containing X-linked protein 3 [Artibeus jamaicensis]	XP_036986885.1 armadillo repeat-containing X-linked protein 3 [Artibeus jamaicensis]	XP_036986885.1 armadillo repeat-containing X-linked protein 3 [Artibeus jamaicensis]	22.3469	22.0089	21.4786	23.7827	23.5036	22.5533	22.6123	21.9448	23.2799	-1.33506	-2.36063	-0.309495	22.6123	-3.2486	0.0195454	0.798005	-2.82697	0	-1
XP_036986886.1 armadillo repeat-containing X-linked protein 3 [Artibeus jamaicensis]	XP_036986886.1 armadillo repeat-containing X-linked protein 3 [Artibeus jamaicensis]	XP_036986886.1 armadillo repeat-containing X-linked protein 3 [Artibeus jamaicensis]	XP_036986886.1 armadillo repeat-containing X-linked protein 3 [Artibeus jamaicensis]	22.3469	22.0089	21.4786	23.7827	23.5036	22.5533	22.6123	21.9448	23.2799	-1.33506	-2.36063	-0.309495	22.6123	-3.2486	0.0195454	0.798005	-2.82697	0	-1
XP_036986887.1 armadillo repeat-containing X-linked protein 3 [Artibeus jamaicensis]	XP_036986887.1 armadillo repeat-containing X-linked protein 3 [Artibeus jamaicensis]	XP_036986887.1 armadillo repeat-containing X-linked protein 3 [Artibeus jamaicensis]	XP_036986887.1 armadillo repeat-containing X-linked protein 3 [Artibeus jamaicensis]	22.3469	22.0089	21.4786	23.7827	23.5036	22.5533	22.6123	21.9448	23.2799	-1.33506	-2.36063	-0.309495	22.6123	-3.2486	0.0195454	0.798005	-2.82697	0	-1
XP_036997877.1 multivesicular body subunit 12A isoform X2 [Artibeus jamaicensis]	XP_036997877.1 multivesicular body subunit 12A isoform X2 [Artibeus jamaicensis]	XP_036997877.1 multivesicular body subunit 12A isoform X2 [Artibeus jamaicensis]	XP_036997877.1 multivesicular body subunit 12A isoform X2 [Artibeus jamaicensis]	16.873	17.4064	16.5593	17.5024	19.3187	18.0665	17.621	16.9462	18.2959	-1.34965	-2.65754	-0.0417493	17.621	-2.57516	0.0451052	0.826768	-3.54631	0	-1
XP_037018513.1 tumor necrosis factor receptor type 1-associated DEATH domain protein isoform X1 [Artibeus jamaicensis]	XP_037018513.1 tumor necrosis factor receptor type 1-associated DEATH domain protein isoform X1 [Artibeus jamaicensis]	XP_037018513.1 tumor necrosis factor receptor type 1-associated DEATH domain protein isoform X1 [Artibeus jamaicensis]	XP_037018513.1 tumor necrosis factor receptor type 1-associated DEATH domain protein isoform X1 [Artibeus jamaicensis]	18.6896	18.6061	18.8298	21.1305	19.6476	19.4077	19.3852	18.7085	20.0619	-1.35343	-2.56393	-0.14293	19.3852	-2.79016	0.0342944	0.798005	-3.3085	0	-1
XP_037018514.1 tumor necrosis factor receptor type 1-associated DEATH domain protein isoform X1 [Artibeus jamaicensis]	XP_037018514.1 tumor necrosis factor receptor type 1-associated DEATH domain protein isoform X1 [Artibeus jamaicensis]	XP_037018514.1 tumor necrosis factor receptor type 1-associated DEATH domain protein isoform X1 [Artibeus jamaicensis]	XP_037018514.1 tumor necrosis factor receptor type 1-associated DEATH domain protein isoform X1 [Artibeus jamaicensis]	18.6896	18.6061	18.8298	21.1305	19.6476	19.4077	19.3852	18.7085	20.0619	-1.35343	-2.56393	-0.14293	19.3852	-2.79016	0.0342944	0.798005	-3.3085	0	-1
XP_037018516.1 tumor necrosis factor receptor type 1-associated DEATH domain protein isoform X1 [Artibeus jamaicensis]	XP_037018516.1 tumor necrosis factor receptor type 1-associated DEATH domain protein isoform X1 [Artibeus jamaicensis]	XP_037018516.1 tumor necrosis factor receptor type 1-associated DEATH domain protein isoform X1 [Artibeus jamaicensis]	XP_037018516.1 tumor necrosis factor receptor type 1-associated DEATH domain protein isoform X1 [Artibeus jamaicensis]	18.6896	18.6061	18.8298	21.1305	19.6476	19.4077	19.3852	18.7085	20.0619	-1.35343	-2.56393	-0.14293	19.3852	-2.79016	0.0342944	0.798005	-3.3085	0	-1
XP_037018517.1 tumor necrosis factor receptor type 1-associated DEATH domain protein isoform X1 [Artibeus jamaicensis]	XP_037018517.1 tumor necrosis factor receptor type 1-associated DEATH domain protein isoform X1 [Artibeus jamaicensis]	XP_037018517.1 tumor necrosis factor receptor type 1-associated DEATH domain protein isoform X1 [Artibeus jamaicensis]	XP_037018517.1 tumor necrosis factor receptor type 1-associated DEATH domain protein isoform X1 [Artibeus jamaicensis]	18.6896	18.6061	18.8298	21.1305	19.6476	19.4077	19.3852	18.7085	20.0619	-1.35343	-2.56393	-0.14293	19.3852	-2.79016	0.0342944	0.798005	-3.3085	0	-1
XP_036998672.1 collagen alpha-2(I) chain [Artibeus jamaicensis]	XP_036998672.1 collagen alpha-2(I) chain [Artibeus jamaicensis]	XP_036998672.1 collagen alpha-2(I) chain [Artibeus jamaicensis]	XP_036998672.1 collagen alpha-2(I) chain [Artibeus jamaicensis]	16.8697	16.9636	16.169	17.3164	17.9962	18.7585	17.3456	16.6674	18.0237	-1.35627	-2.45368	-0.258851	17.3456	-3.08413	0.0238272	0.798005	-2.99535	0	-1
XP_037007224.1 complement factor B [Artibeus jamaicensis]	XP_037007224.1 complement factor B [Artibeus jamaicensis]	XP_037007224.1 complement factor B [Artibeus jamaicensis]	XP_037007224.1 complement factor B [Artibeus jamaicensis]	21.5899	21.4479	20.6156	22.6393	22.41	22.6975	21.9	21.2178	22.5822	-1.36444	-2.13439	-0.594503	21.9	-4.42239	0.00536729	0.686369	-1.78005	0	-1
XP_036990880.1 procollagen C-endopeptidase enhancer 1 [Artibeus jamaicensis]	XP_036990880.1 procollagen C-endopeptidase enhancer 1 [Artibeus jamaicensis]	XP_036990880.1 procollagen C-endopeptidase enhancer 1 [Artibeus jamaicensis]	XP_036990880.1 procollagen C-endopeptidase enhancer 1 [Artibeus jamaicensis]	19.1321	19.4246	18.6301	20.9236	20.6999	19.6824	19.7488	19.0623	20.4353	-1.37298	-2.39275	-0.353215	19.7488	-3.35987	0.0171346	0.798005	-2.716	0	-1
XP_036990632.1 protein disulfide isomerase CRELD1 isoform X1 [Artibeus jamaicensis]	XP_036990632.1 protein disulfide isomerase CRELD1 isoform X1 [Artibeus jamaicensis]	XP_036990632.1 protein disulfide isomerase CRELD1 isoform X1 [Artibeus jamaicensis]	XP_036990632.1 protein disulfide isomerase CRELD1 isoform X1 [Artibeus jamaicensis]	20.7095	20.5084	19.964	22.3668	21.8009	21.1474	21.0828	20.3939	21.7717	-1.37776	-2.33869	-0.416835	21.0828	-3.57801	0.0133113	0.798005	-2.50552	0	-1
XP_036990633.1 protein disulfide isomerase CRELD1 isoform X2 [Artibeus jamaicensis]	XP_036990633.1 protein disulfide isomerase CRELD1 isoform X2 [Artibeus jamaicensis]	XP_036990633.1 protein disulfide isomerase CRELD1 isoform X2 [Artibeus jamaicensis]	XP_036990633.1 protein disulfide isomerase CRELD1 isoform X2 [Artibeus jamaicensis]	20.7095	20.5084	19.964	22.3668	21.8009	21.1474	21.0828	20.3939	21.7717	-1.37776	-2.33869	-0.416835	21.0828	-3.57801	0.0133113	0.798005	-2.50552	0	-1
XP_036990635.1 protein disulfide isomerase CRELD1 isoform X2 [Artibeus jamaicensis]	XP_036990635.1 protein disulfide isomerase CRELD1 isoform X2 [Artibeus jamaicensis]	XP_036990635.1 protein disulfide isomerase CRELD1 isoform X2 [Artibeus jamaicensis]	XP_036990635.1 protein disulfide isomerase CRELD1 isoform X2 [Artibeus jamaicensis]	20.7095	20.5084	19.964	22.3668	21.8009	21.1474	21.0828	20.3939	21.7717	-1.37776	-2.33869	-0.416835	21.0828	-3.57801	0.0133113	0.798005	-2.50552	0	-1
XP_037021961.1 prothrombin [Artibeus jamaicensis]	XP_037021961.1 prothrombin [Artibeus jamaicensis]	XP_037021961.1 prothrombin [Artibeus jamaicensis]	XP_037021961.1 prothrombin [Artibeus jamaicensis]	23.3412	23.2519	22.4546	24.3613	24.3951	24.4299	23.7056	23.0159	24.3954	-1.37955	-2.08818	-0.67092	23.7056	-4.8582	0.00349768	0.646759	-1.45869	0	-1
XP_037009393.1 syntaxin-16 isoform X4 [Artibeus jamaicensis]	XP_037009393.1 syntaxin-16 isoform X4 [Artibeus jamaicensis]	XP_037009393.1 syntaxin-16 isoform X4 [Artibeus jamaicensis]	XP_037009393.1 syntaxin-16 isoform X4 [Artibeus jamaicensis]	18.4836	18.5584	19.2989	19.9592	19.733	20.8021	19.4725	18.7803	20.1648	-1.38445	-2.34491	-0.423996	19.4725	-3.59715	0.0130243	0.798005	-2.48751	0	-1
XP_036992586.1 GATOR complex protein MIOS [Artibeus jamaicensis]	XP_036992586.1 GATOR complex protein MIOS [Artibeus jamaicensis]	XP_036992586.1 GATOR complex protein MIOS [Artibeus jamaicensis]	XP_036992586.1 GATOR complex protein MIOS [Artibeus jamaicensis]	17.7271	16.2469	17.3594	18.4613	19.2629	17.8011	17.8098	17.1112	18.5084	-1.39728	-2.75134	-0.043224	17.8098	-2.57517	0.0451051	0.826768	-3.54631	0	-1
XP_036992587.1 GATOR complex protein MIOS [Artibeus jamaicensis]	XP_036992587.1 GATOR complex protein MIOS [Artibeus jamaicensis]	XP_036992587.1 GATOR complex protein MIOS [Artibeus jamaicensis]	XP_036992587.1 GATOR complex protein MIOS [Artibeus jamaicensis]	17.7271	16.2469	17.3594	18.4613	19.2629	17.8011	17.8098	17.1112	18.5084	-1.39728	-2.75134	-0.043224	17.8098	-2.57517	0.0451051	0.826768	-3.54631	0	-1
XP_036992588.1 GATOR complex protein MIOS [Artibeus jamaicensis]	XP_036992588.1 GATOR complex protein MIOS [Artibeus jamaicensis]	XP_036992588.1 GATOR complex protein MIOS [Artibeus jamaicensis]	XP_036992588.1 GATOR complex protein MIOS [Artibeus jamaicensis]	17.7271	16.2469	17.3594	18.4613	19.2629	17.8011	17.8098	17.1112	18.5084	-1.39728	-2.75134	-0.043224	17.8098	-2.57517	0.0451051	0.826768	-3.54631	0	-1
XP_037018294.1 SHC-transforming protein 1 isoform X1 [Artibeus jamaicensis]	XP_037018294.1 SHC-transforming protein 1 isoform X1 [Artibeus jamaicensis]	XP_037018294.1 SHC-transforming protein 1 isoform X1 [Artibeus jamaicensis]	XP_037018294.1 SHC-transforming protein 1 isoform X1 [Artibeus jamaicensis]	17.4562	17.4706	17.7212	19.1465	19.052	18.6493	18.2493	17.5494	18.9492	-1.39989	-1.93048	-0.869303	18.2493	-6.58407	0.000805585	0.469938	-0.479403	0	-1
XP_037018295.1 SHC-transforming protein 1 isoform X2 [Artibeus jamaicensis]	XP_037018295.1 SHC-transforming protein 1 isoform X2 [Artibeus jamaicensis]	XP_037018295.1 SHC-transforming protein 1 isoform X2 [Artibeus jamaicensis]	XP_037018295.1 SHC-transforming protein 1 isoform X2 [Artibeus jamaicensis]	17.4562	17.4706	17.7212	19.1465	19.052	18.6493	18.2493	17.5494	18.9492	-1.39989	-1.93048	-0.869303	18.2493	-6.58407	0.000805585	0.469938	-0.479403	0	-1
XP_037014419.1 protein PRRC2B isoform X1 [Artibeus jamaicensis]	XP_037014419.1 protein PRRC2B isoform X1 [Artibeus jamaicensis]	XP_037014419.1 protein PRRC2B isoform X1 [Artibeus jamaicensis]	XP_037014419.1 protein PRRC2B isoform X1 [Artibeus jamaicensis]	16.0025	15.8137	15.6992	17.1244	17.2845	17.3197	16.5407	15.8385	17.2428	-1.40438	-1.84636	-0.962407	16.5407	-7.92951	0.000312887	0.325442	0.0406208	0	-1
XP_037014420.1 protein PRRC2B isoform X1 [Artibeus jamaicensis]	XP_037014420.1 protein PRRC2B isoform X1 [Artibeus jamaicensis]	XP_037014420.1 protein PRRC2B isoform X1 [Artibeus jamaicensis]	XP_037014420.1 protein PRRC2B isoform X1 [Artibeus jamaicensis]	16.0025	15.8137	15.6992	17.1244	17.2845	17.3197	16.5407	15.8385	17.2428	-1.40438	-1.84636	-0.962407	16.5407	-7.92951	0.000312887	0.325442	0.0406208	0	-1
XP_037014421.1 protein PRRC2B isoform X2 [Artibeus jamaicensis]	XP_037014421.1 protein PRRC2B isoform X2 [Artibeus jamaicensis]	XP_037014421.1 protein PRRC2B isoform X2 [Artibeus jamaicensis]	XP_037014421.1 protein PRRC2B isoform X2 [Artibeus jamaicensis]	16.0025	15.8137	15.6992	17.1244	17.2845	17.3197	16.5407	15.8385	17.2428	-1.40438	-1.84636	-0.962407	16.5407	-7.92951	0.000312887	0.325442	0.0406208	0	-1
XP_037014422.1 protein PRRC2B isoform X3 [Artibeus jamaicensis]	XP_037014422.1 protein PRRC2B isoform X3 [Artibeus jamaicensis]	XP_037014422.1 protein PRRC2B isoform X3 [Artibeus jamaicensis]	XP_037014422.1 protein PRRC2B isoform X3 [Artibeus jamaicensis]	16.0025	15.8137	15.6992	17.1244	17.2845	17.3197	16.5407	15.8385	17.2428	-1.40438	-1.84636	-0.962407	16.5407	-7.92951	0.000312887	0.325442	0.0406208	0	-1
XP_036983917.1 cdc42 effector protein 4 [Artibeus jamaicensis]	XP_036983917.1 cdc42 effector protein 4 [Artibeus jamaicensis]	XP_036983917.1 cdc42 effector protein 4 [Artibeus jamaicensis]	XP_036983917.1 cdc42 effector protein 4 [Artibeus jamaicensis]	23.6663	23.7995	22.7597	25.6293	24.5963	24.2223	24.1122	23.4085	24.816	-1.4075	-2.59788	-0.217123	24.1122	-2.95068	0.0280663	0.798005	-3.13565	0	-1
XP_036983919.1 cdc42 effector protein 4 [Artibeus jamaicensis]	XP_036983919.1 cdc42 effector protein 4 [Artibeus jamaicensis]	XP_036983919.1 cdc42 effector protein 4 [Artibeus jamaicensis]	XP_036983919.1 cdc42 effector protein 4 [Artibeus jamaicensis]	23.6663	23.7995	22.7597	25.6293	24.5963	24.2223	24.1122	23.4085	24.816	-1.4075	-2.59788	-0.217123	24.1122	-2.95068	0.0280663	0.798005	-3.13565	0	-1
XP_036983920.1 cdc42 effector protein 4 [Artibeus jamaicensis]	XP_036983920.1 cdc42 effector protein 4 [Artibeus jamaicensis]	XP_036983920.1 cdc42 effector protein 4 [Artibeus jamaicensis]	XP_036983920.1 cdc42 effector protein 4 [Artibeus jamaicensis]	23.6663	23.7995	22.7597	25.6293	24.5963	24.2223	24.1122	23.4085	24.816	-1.4075	-2.59788	-0.217123	24.1122	-2.95068	0.0280663	0.798005	-3.13565	0	-1
XP_037010232.1 complement C3-like [Artibeus jamaicensis]	XP_037010232.1 complement C3-like [Artibeus jamaicensis]	XP_037010232.1 complement C3-like [Artibeus jamaicensis]	XP_037010232.1 complement C3-like [Artibeus jamaicensis]	24.6835	24.5426	23.9515	25.9856	25.8431	25.5901	25.0994	24.3925	25.8063	-1.41373	-2.06915	-0.758319	25.0994	-5.38282	0.00215929	0.566225	-1.11511	0	-1
XP_037022236.1 erlin-1 isoform X1 [Artibeus jamaicensis]	XP_037022236.1 erlin-1 isoform X1 [Artibeus jamaicensis]	XP_037022236.1 erlin-1 isoform X1 [Artibeus jamaicensis]	XP_037022236.1 erlin-1 isoform X1 [Artibeus jamaicensis]	16.2554	16.3812	16.9809	17.1486	18.8974	17.835	17.2497	16.5392	17.9603	-1.42116	-2.65801	-0.184315	17.2497	-2.86738	0.0311279	0.798005	-3.2248	0	-1
XP_036988502.1 ubiquilin-4 [Artibeus jamaicensis]	XP_036988502.1 ubiquilin-4 [Artibeus jamaicensis]	XP_036988502.1 ubiquilin-4 [Artibeus jamaicensis]	XP_036988502.1 ubiquilin-4 [Artibeus jamaicensis]	15.0903	16.613	16.1462	16.8299	16.9981	18.3995	16.6795	15.9498	17.4092	-1.45933	-2.93059	0.0119378	16.6795	-2.47526	0.0513329	0.854281	-3.65894	0	-1
XP_036992240.1 alpha-1,3-mannosyl-glycoprotein 2-beta-N-acetylglucosaminyltransferase [Artibeus jamaicensis]	XP_036992240.1 alpha-1,3-mannosyl-glycoprotein 2-beta-N-acetylglucosaminyltransferase [Artibeus jamaicensis]	XP_036992240.1 alpha-1,3-mannosyl-glycoprotein 2-beta-N-acetylglucosaminyltransferase [Artibeus jamaicensis]	XP_036992240.1 alpha-1,3-mannosyl-glycoprotein 2-beta-N-acetylglucosaminyltransferase [Artibeus jamaicensis]	22.3183	22.6573	22.2458	24.1028	24.0615	23.4564	23.1404	22.4071	23.8736	-1.46645	-2.10835	-0.824561	23.1404	-5.70117	0.00163781	0.469938	-0.927579	0	-1
XP_036992241.1 alpha-1,3-mannosyl-glycoprotein 2-beta-N-acetylglucosaminyltransferase [Artibeus jamaicensis]	XP_036992241.1 alpha-1,3-mannosyl-glycoprotein 2-beta-N-acetylglucosaminyltransferase [Artibeus jamaicensis]	XP_036992241.1 alpha-1,3-mannosyl-glycoprotein 2-beta-N-acetylglucosaminyltransferase [Artibeus jamaicensis]	XP_036992241.1 alpha-1,3-mannosyl-glycoprotein 2-beta-N-acetylglucosaminyltransferase [Artibeus jamaicensis]	22.3183	22.6573	22.2458	24.1028	24.0615	23.4564	23.1404	22.4071	23.8736	-1.46645	-2.10835	-0.824561	23.1404	-5.70117	0.00163781	0.469938	-0.927579	0	-1
XP_036992242.1 alpha-1,3-mannosyl-glycoprotein 2-beta-N-acetylglucosaminyltransferase [Artibeus jamaicensis]	XP_036992242.1 alpha-1,3-mannosyl-glycoprotein 2-beta-N-acetylglucosaminyltransferase [Artibeus jamaicensis]	XP_036992242.1 alpha-1,3-mannosyl-glycoprotein 2-beta-N-acetylglucosaminyltransferase [Artibeus jamaicensis]	XP_036992242.1 alpha-1,3-mannosyl-glycoprotein 2-beta-N-acetylglucosaminyltransferase [Artibeus jamaicensis]	22.3183	22.6573	22.2458	24.1028	24.0615	23.4564	23.1404	22.4071	23.8736	-1.46645	-2.10835	-0.824561	23.1404	-5.70117	0.00163781	0.469938	-0.927579	0	-1
XP_036992243.1 alpha-1,3-mannosyl-glycoprotein 2-beta-N-acetylglucosaminyltransferase [Artibeus jamaicensis]	XP_036992243.1 alpha-1,3-mannosyl-glycoprotein 2-beta-N-acetylglucosaminyltransferase [Artibeus jamaicensis]	XP_036992243.1 alpha-1,3-mannosyl-glycoprotein 2-beta-N-acetylglucosaminyltransferase [Artibeus jamaicensis]	XP_036992243.1 alpha-1,3-mannosyl-glycoprotein 2-beta-N-acetylglucosaminyltransferase [Artibeus jamaicensis]	22.3183	22.6573	22.2458	24.1028	24.0615	23.4564	23.1404	22.4071	23.8736	-1.46645	-2.10835	-0.824561	23.1404	-5.70117	0.00163781	0.469938	-0.927579	0	-1
XP_036992244.1 alpha-1,3-mannosyl-glycoprotein 2-beta-N-acetylglucosaminyltransferase [Artibeus jamaicensis]	XP_036992244.1 alpha-1,3-mannosyl-glycoprotein 2-beta-N-acetylglucosaminyltransferase [Artibeus jamaicensis]	XP_036992244.1 alpha-1,3-mannosyl-glycoprotein 2-beta-N-acetylglucosaminyltransferase [Artibeus jamaicensis]	XP_036992244.1 alpha-1,3-mannosyl-glycoprotein 2-beta-N-acetylglucosaminyltransferase [Artibeus jamaicensis]	22.3183	22.6573	22.2458	24.1028	24.0615	23.4564	23.1404	22.4071	23.8736	-1.46645	-2.10835	-0.824561	23.1404	-5.70117	0.00163781	0.469938	-0.927579	0	-1
XP_037001564.1 laminin subunit gamma-2 [Artibeus jamaicensis]	XP_037001564.1 laminin subunit gamma-2 [Artibeus jamaicensis]	XP_037001564.1 laminin subunit gamma-2 [Artibeus jamaicensis]	XP_037001564.1 laminin subunit gamma-2 [Artibeus jamaicensis]	23.2068	22.4043	21.1491	23.946	23.8139	23.4121	22.9887	22.2534	23.724	-1.47059	-2.83739	-0.103787	22.9887	-2.685	0.0391831	0.798005	-3.42398	0	-1
XP_037017284.1 collagen alpha-3(VI) chain [Artibeus jamaicensis]	XP_037017284.1 collagen alpha-3(VI) chain [Artibeus jamaicensis]	XP_037017284.1 collagen alpha-3(VI) chain [Artibeus jamaicensis]	XP_037017284.1 collagen alpha-3(VI) chain [Artibeus jamaicensis]	17.1589	18.296	16.1919	19.2896	18.5935	18.1794	17.9515	17.2156	18.6875	-1.47194	-2.97977	0.0358898	17.9515	-2.43611	0.0540187	0.858307	-3.70338	0	-1
XP_037011234.1 retinoblastoma-binding protein 5 isoform X1 [Artibeus jamaicensis]	XP_037011234.1 retinoblastoma-binding protein 5 isoform X1 [Artibeus jamaicensis]	XP_037011234.1 retinoblastoma-binding protein 5 isoform X1 [Artibeus jamaicensis]	XP_037011234.1 retinoblastoma-binding protein 5 isoform X1 [Artibeus jamaicensis]	17.7204	18.6375	18.3214	19.5457	19.8971	19.6579	18.9633	18.2264	19.7002	-1.47378	-2.19264	-0.754918	18.9633	-5.11618	0.00274722	0.566225	-1.28411	0	-1
XP_037011235.1 retinoblastoma-binding protein 5 isoform X2 [Artibeus jamaicensis]	XP_037011235.1 retinoblastoma-binding protein 5 isoform X2 [Artibeus jamaicensis]	XP_037011235.1 retinoblastoma-binding protein 5 isoform X2 [Artibeus jamaicensis]	XP_037011235.1 retinoblastoma-binding protein 5 isoform X2 [Artibeus jamaicensis]	17.7204	18.6375	18.3214	19.5457	19.8971	19.6579	18.9633	18.2264	19.7002	-1.47378	-2.19264	-0.754918	18.9633	-5.11618	0.00274722	0.566225	-1.28411	0	-1
XP_037011236.1 retinoblastoma-binding protein 5 isoform X3 [Artibeus jamaicensis]	XP_037011236.1 retinoblastoma-binding protein 5 isoform X3 [Artibeus jamaicensis]	XP_037011236.1 retinoblastoma-binding protein 5 isoform X3 [Artibeus jamaicensis]	XP_037011236.1 retinoblastoma-binding protein 5 isoform X3 [Artibeus jamaicensis]	17.7204	18.6375	18.3214	19.5457	19.8971	19.6579	18.9633	18.2264	19.7002	-1.47378	-2.19264	-0.754918	18.9633	-5.11618	0.00274722	0.566225	-1.28411	0	-1
XP_036987594.1 sortilin-related receptor [Artibeus jamaicensis]	XP_036987594.1 sortilin-related receptor [Artibeus jamaicensis]	XP_036987594.1 sortilin-related receptor [Artibeus jamaicensis]	XP_036987594.1 sortilin-related receptor [Artibeus jamaicensis]	21.3959	20.8151	21.7494	23.5372	21.5336	23.3553	22.0644	21.3201	22.8087	-1.48858	-3.00933	0.0321754	22.0644	-2.44271	0.0535556	0.858307	-3.69588	0	-1
XP_037016270.1 lethal(3)malignant brain tumor-like protein 2 isoform X1 [Artibeus jamaicensis]	XP_037016270.1 lethal(3)malignant brain tumor-like protein 2 isoform X1 [Artibeus jamaicensis]	XP_037016270.1 lethal(3)malignant brain tumor-like protein 2 isoform X1 [Artibeus jamaicensis]	XP_037016270.1 lethal(3)malignant brain tumor-like protein 2 isoform X1 [Artibeus jamaicensis]	15.7966	16.5853	17.0276	17.9468	17.8346	18.1493	17.2234	16.4698	17.9769	-1.5071	-2.38092	-0.633274	17.2234	-4.30404	0.00605701	0.686369	-1.87335	0	-1
XP_037016271.1 lethal(3)malignant brain tumor-like protein 2 isoform X2 [Artibeus jamaicensis]	XP_037016271.1 lethal(3)malignant brain tumor-like protein 2 isoform X2 [Artibeus jamaicensis]	XP_037016271.1 lethal(3)malignant brain tumor-like protein 2 isoform X2 [Artibeus jamaicensis]	XP_037016271.1 lethal(3)malignant brain tumor-like protein 2 isoform X2 [Artibeus jamaicensis]	15.7966	16.5853	17.0276	17.9468	17.8346	18.1493	17.2234	16.4698	17.9769	-1.5071	-2.38092	-0.633274	17.2234	-4.30404	0.00605701	0.686369	-1.87335	0	-1
XP_037011994.1 complement factor I [Artibeus jamaicensis]	XP_037011994.1 complement factor I [Artibeus jamaicensis]	XP_037011994.1 complement factor I [Artibeus jamaicensis]	XP_037011994.1 complement factor I [Artibeus jamaicensis]	18.8342	18.7788	18.281	20.3602	20.2309	19.8432	19.388	18.6313	20.1448	-1.51344	-2.13884	-0.888031	19.388	-6.03894	0.00123671	0.469938	-0.744337	0	-1
XP_036994391.1 tubulin-specific chaperone E-like [Artibeus jamaicensis]	XP_036994391.1 tubulin-specific chaperone E-like [Artibeus jamaicensis]	XP_036994391.1 tubulin-specific chaperone E-like [Artibeus jamaicensis]	XP_036994391.1 tubulin-specific chaperone E-like [Artibeus jamaicensis]	17.3277	17.6181	17.8253	19.3385	19.5535	18.4649	18.3547	17.5904	19.119	-1.52858	-2.38567	-0.671494	18.3547	-4.45063	0.00521619	0.686369	-1.75817	0	-1
XP_036992255.1 TBC1 domain family member 9B isoform X1 [Artibeus jamaicensis]	XP_036992255.1 TBC1 domain family member 9B isoform X1 [Artibeus jamaicensis]	XP_036992255.1 TBC1 domain family member 9B isoform X1 [Artibeus jamaicensis]	XP_036992255.1 TBC1 domain family member 9B isoform X1 [Artibeus jamaicensis]	18.5173	19.0179	18.0912	19.1361	20.0048	21.1539	19.3202	18.5422	20.0983	-1.55608	-2.96948	-0.14268	19.3202	-2.74742	0.0361966	0.798005	-3.35523	0	-1
XP_036992256.1 TBC1 domain family member 9B isoform X2 [Artibeus jamaicensis]	XP_036992256.1 TBC1 domain family member 9B isoform X2 [Artibeus jamaicensis]	XP_036992256.1 TBC1 domain family member 9B isoform X2 [Artibeus jamaicensis]	XP_036992256.1 TBC1 domain family member 9B isoform X2 [Artibeus jamaicensis]	18.5173	19.0179	18.0912	19.1361	20.0048	21.1539	19.3202	18.5422	20.0983	-1.55608	-2.96948	-0.14268	19.3202	-2.74742	0.0361966	0.798005	-3.35523	0	-1
XP_037023802.1 alpha-2-macroglobulin-like isoform X1 [Artibeus jamaicensis]	XP_037023802.1 alpha-2-macroglobulin-like isoform X1 [Artibeus jamaicensis]	XP_037023802.1 alpha-2-macroglobulin-like isoform X1 [Artibeus jamaicensis]	XP_037023802.1 alpha-2-macroglobulin-like isoform X1 [Artibeus jamaicensis]	23.604	23.5049	23.7485	25.2109	25.0187	25.3409	24.4046	23.6191	25.1902	-1.57102	-2.02467	-1.11737	24.4046	-8.64216	0.000200167	0.325442	0.255225	0	-1
XP_037023803.1 alpha-2-macroglobulin-like isoform X2 [Artibeus jamaicensis]	XP_037023803.1 alpha-2-macroglobulin-like isoform X2 [Artibeus jamaicensis]	XP_037023803.1 alpha-2-macroglobulin-like isoform X2 [Artibeus jamaicensis]	XP_037023803.1 alpha-2-macroglobulin-like isoform X2 [Artibeus jamaicensis]	23.604	23.5049	23.7485	25.2109	25.0187	25.3409	24.4046	23.6191	25.1902	-1.57102	-2.02467	-1.11737	24.4046	-8.64216	0.000200167	0.325442	0.255225	0	-1
XP_037022375.1 maestro heat-like repeat-containing protein family member 1 isoform X1 [Artibeus jamaicensis]	XP_037022375.1 maestro heat-like repeat-containing protein family member 1 isoform X1 [Artibeus jamaicensis]	XP_037022375.1 maestro heat-like repeat-containing protein family member 1 isoform X1 [Artibeus jamaicensis]	XP_037022375.1 maestro heat-like repeat-containing protein family member 1 isoform X1 [Artibeus jamaicensis]	18.0161	18.3171	17.7848	19.5446	20.3487	18.9599	18.8285	18.0393	19.6177	-1.57841	-2.56718	-0.589648	18.8285	-3.98369	0.00848896	0.686369	-2.13942	0	-1
XP_037022376.1 maestro heat-like repeat-containing protein family member 1 isoform X1 [Artibeus jamaicensis]	XP_037022376.1 maestro heat-like repeat-containing protein family member 1 isoform X1 [Artibeus jamaicensis]	XP_037022376.1 maestro heat-like repeat-containing protein family member 1 isoform X1 [Artibeus jamaicensis]	XP_037022376.1 maestro heat-like repeat-containing protein family member 1 isoform X1 [Artibeus jamaicensis]	18.0161	18.3171	17.7848	19.5446	20.3487	18.9599	18.8285	18.0393	19.6177	-1.57841	-2.56718	-0.589648	18.8285	-3.98369	0.00848896	0.686369	-2.13942	0	-1
XP_037022377.1 maestro heat-like repeat-containing protein family member 1 isoform X1 [Artibeus jamaicensis]	XP_037022377.1 maestro heat-like repeat-containing protein family member 1 isoform X1 [Artibeus jamaicensis]	XP_037022377.1 maestro heat-like repeat-containing protein family member 1 isoform X1 [Artibeus jamaicensis]	XP_037022377.1 maestro heat-like repeat-containing protein family member 1 isoform X1 [Artibeus jamaicensis]	18.0161	18.3171	17.7848	19.5446	20.3487	18.9599	18.8285	18.0393	19.6177	-1.57841	-2.56718	-0.589648	18.8285	-3.98369	0.00848896	0.686369	-2.13942	0	-1
XP_037022378.1 maestro heat-like repeat-containing protein family member 1 isoform X1 [Artibeus jamaicensis]	XP_037022378.1 maestro heat-like repeat-containing protein family member 1 isoform X1 [Artibeus jamaicensis]	XP_037022378.1 maestro heat-like repeat-containing protein family member 1 isoform X1 [Artibeus jamaicensis]	XP_037022378.1 maestro heat-like repeat-containing protein family member 1 isoform X1 [Artibeus jamaicensis]	18.0161	18.3171	17.7848	19.5446	20.3487	18.9599	18.8285	18.0393	19.6177	-1.57841	-2.56718	-0.589648	18.8285	-3.98369	0.00848896	0.686369	-2.13942	0	-1
XP_037022379.1 maestro heat-like repeat-containing protein family member 1 isoform X2 [Artibeus jamaicensis]	XP_037022379.1 maestro heat-like repeat-containing protein family member 1 isoform X2 [Artibeus jamaicensis]	XP_037022379.1 maestro heat-like repeat-containing protein family member 1 isoform X2 [Artibeus jamaicensis]	XP_037022379.1 maestro heat-like repeat-containing protein family member 1 isoform X2 [Artibeus jamaicensis]	18.0161	18.3171	17.7848	19.5446	20.3487	18.9599	18.8285	18.0393	19.6177	-1.57841	-2.56718	-0.589648	18.8285	-3.98369	0.00848896	0.686369	-2.13942	0	-1
XP_037022380.1 maestro heat-like repeat-containing protein family member 1 isoform X3 [Artibeus jamaicensis]	XP_037022380.1 maestro heat-like repeat-containing protein family member 1 isoform X3 [Artibeus jamaicensis]	XP_037022380.1 maestro heat-like repeat-containing protein family member 1 isoform X3 [Artibeus jamaicensis]	XP_037022380.1 maestro heat-like repeat-containing protein family member 1 isoform X3 [Artibeus jamaicensis]	18.0161	18.3171	17.7848	19.5446	20.3487	18.9599	18.8285	18.0393	19.6177	-1.57841	-2.56718	-0.589648	18.8285	-3.98369	0.00848896	0.686369	-2.13942	0	-1
XP_037022381.1 maestro heat-like repeat-containing protein family member 1 isoform X3 [Artibeus jamaicensis]	XP_037022381.1 maestro heat-like repeat-containing protein family member 1 isoform X3 [Artibeus jamaicensis]	XP_037022381.1 maestro heat-like repeat-containing protein family member 1 isoform X3 [Artibeus jamaicensis]	XP_037022381.1 maestro heat-like repeat-containing protein family member 1 isoform X3 [Artibeus jamaicensis]	18.0161	18.3171	17.7848	19.5446	20.3487	18.9599	18.8285	18.0393	19.6177	-1.57841	-2.56718	-0.589648	18.8285	-3.98369	0.00848896	0.686369	-2.13942	0	-1
XP_037022382.1 maestro heat-like repeat-containing protein family member 1 isoform X3 [Artibeus jamaicensis]	XP_037022382.1 maestro heat-like repeat-containing protein family member 1 isoform X3 [Artibeus jamaicensis]	XP_037022382.1 maestro heat-like repeat-containing protein family member 1 isoform X3 [Artibeus jamaicensis]	XP_037022382.1 maestro heat-like repeat-containing protein family member 1 isoform X3 [Artibeus jamaicensis]	18.0161	18.3171	17.7848	19.5446	20.3487	18.9599	18.8285	18.0393	19.6177	-1.57841	-2.56718	-0.589648	18.8285	-3.98369	0.00848896	0.686369	-2.13942	0	-1
XP_037022383.1 maestro heat-like repeat-containing protein family member 1 isoform X3 [Artibeus jamaicensis]	XP_037022383.1 maestro heat-like repeat-containing protein family member 1 isoform X3 [Artibeus jamaicensis]	XP_037022383.1 maestro heat-like repeat-containing protein family member 1 isoform X3 [Artibeus jamaicensis]	XP_037022383.1 maestro heat-like repeat-containing protein family member 1 isoform X3 [Artibeus jamaicensis]	18.0161	18.3171	17.7848	19.5446	20.3487	18.9599	18.8285	18.0393	19.6177	-1.57841	-2.56718	-0.589648	18.8285	-3.98369	0.00848896	0.686369	-2.13942	0	-1
XP_037022384.1 maestro heat-like repeat-containing protein family member 1 isoform X3 [Artibeus jamaicensis]	XP_037022384.1 maestro heat-like repeat-containing protein family member 1 isoform X3 [Artibeus jamaicensis]	XP_037022384.1 maestro heat-like repeat-containing protein family member 1 isoform X3 [Artibeus jamaicensis]	XP_037022384.1 maestro heat-like repeat-containing protein family member 1 isoform X3 [Artibeus jamaicensis]	18.0161	18.3171	17.7848	19.5446	20.3487	18.9599	18.8285	18.0393	19.6177	-1.57841	-2.56718	-0.589648	18.8285	-3.98369	0.00848896	0.686369	-2.13942	0	-1
XP_037022385.1 maestro heat-like repeat-containing protein family member 1 isoform X4 [Artibeus jamaicensis]	XP_037022385.1 maestro heat-like repeat-containing protein family member 1 isoform X4 [Artibeus jamaicensis]	XP_037022385.1 maestro heat-like repeat-containing protein family member 1 isoform X4 [Artibeus jamaicensis]	XP_037022385.1 maestro heat-like repeat-containing protein family member 1 isoform X4 [Artibeus jamaicensis]	18.0161	18.3171	17.7848	19.5446	20.3487	18.9599	18.8285	18.0393	19.6177	-1.57841	-2.56718	-0.589648	18.8285	-3.98369	0.00848896	0.686369	-2.13942	0	-1
XP_037022387.1 maestro heat-like repeat-containing protein family member 1 isoform X4 [Artibeus jamaicensis]	XP_037022387.1 maestro heat-like repeat-containing protein family member 1 isoform X4 [Artibeus jamaicensis]	XP_037022387.1 maestro heat-like repeat-containing protein family member 1 isoform X4 [Artibeus jamaicensis]	XP_037022387.1 maestro heat-like repeat-containing protein family member 1 isoform X4 [Artibeus jamaicensis]	18.0161	18.3171	17.7848	19.5446	20.3487	18.9599	18.8285	18.0393	19.6177	-1.57841	-2.56718	-0.589648	18.8285	-3.98369	0.00848896	0.686369	-2.13942	0	-1
XP_037018576.1 transcriptional repressor CTCF [Artibeus jamaicensis]	XP_037018576.1 transcriptional repressor CTCF [Artibeus jamaicensis]	XP_037018576.1 transcriptional repressor CTCF [Artibeus jamaicensis]	XP_037018576.1 transcriptional repressor CTCF [Artibeus jamaicensis]	19.8801	20.3891	20.8524	22.4498	22.0538	21.3969	21.1703	20.3738	21.9669	-1.59301	-2.55251	-0.63351	21.1703	-4.14316	0.00716222	0.686369	-2.00447	0	-1
XP_037018577.1 transcriptional repressor CTCF [Artibeus jamaicensis]	XP_037018577.1 transcriptional repressor CTCF [Artibeus jamaicensis]	XP_037018577.1 transcriptional repressor CTCF [Artibeus jamaicensis]	XP_037018577.1 transcriptional repressor CTCF [Artibeus jamaicensis]	19.8801	20.3891	20.8524	22.4498	22.0538	21.3969	21.1703	20.3738	21.9669	-1.59301	-2.55251	-0.63351	21.1703	-4.14316	0.00716222	0.686369	-2.00447	0	-1
XP_037012699.1 nucleoporin Nup43 [Artibeus jamaicensis]	XP_037012699.1 nucleoporin Nup43 [Artibeus jamaicensis]	XP_037012699.1 nucleoporin Nup43 [Artibeus jamaicensis]	XP_037012699.1 nucleoporin Nup43 [Artibeus jamaicensis]	17.7152	16.1627	17.6048	19.0936	18.9015	18.3011	17.9631	17.1609	18.7654	-1.60446	-2.838	-0.370919	17.9631	-3.24589	0.0196085	0.798005	-2.8297	0	-1
XP_037024053.1 ERO1-like protein beta isoform X1 [Artibeus jamaicensis]	XP_037024053.1 ERO1-like protein beta isoform X1 [Artibeus jamaicensis]	XP_037024053.1 ERO1-like protein beta isoform X1 [Artibeus jamaicensis]	XP_037024053.1 ERO1-like protein beta isoform X1 [Artibeus jamaicensis]	13.4997	14.8748	15.0182	15.7131	16.8381	15.6756	15.2699	14.4643	16.0756	-1.61131	-2.97063	-0.25199	15.2699	-2.95812	0.0278093	0.798005	-3.12774	0	-1
XP_037024054.1 ERO1-like protein beta isoform X2 [Artibeus jamaicensis]	XP_037024054.1 ERO1-like protein beta isoform X2 [Artibeus jamaicensis]	XP_037024054.1 ERO1-like protein beta isoform X2 [Artibeus jamaicensis]	XP_037024054.1 ERO1-like protein beta isoform X2 [Artibeus jamaicensis]	13.4997	14.8748	15.0182	15.7131	16.8381	15.6756	15.2699	14.4643	16.0756	-1.61131	-2.97063	-0.25199	15.2699	-2.95812	0.0278093	0.798005	-3.12774	0	-1
XP_036991891.1 lysine-specific histone demethylase 1A isoform X1 [Artibeus jamaicensis]	XP_036991891.1 lysine-specific histone demethylase 1A isoform X1 [Artibeus jamaicensis]	XP_036991891.1 lysine-specific histone demethylase 1A isoform X1 [Artibeus jamaicensis]	XP_036991891.1 lysine-specific histone demethylase 1A isoform X1 [Artibeus jamaicensis]	21.8079	22.2536	21.8414	23.0527	25.0001	22.7304	22.781	21.9676	23.5944	-1.62678	-3.20515	-0.0484082	22.781	-2.57204	0.0452871	0.826768	-3.54981	0	-1
XP_036991892.1 lysine-specific histone demethylase 1A isoform X2 [Artibeus jamaicensis]	XP_036991892.1 lysine-specific histone demethylase 1A isoform X2 [Artibeus jamaicensis]	XP_036991892.1 lysine-specific histone demethylase 1A isoform X2 [Artibeus jamaicensis]	XP_036991892.1 lysine-specific histone demethylase 1A isoform X2 [Artibeus jamaicensis]	21.8079	22.2536	21.8414	23.0527	25.0001	22.7304	22.781	21.9676	23.5944	-1.62678	-3.20515	-0.0484082	22.781	-2.57204	0.0452871	0.826768	-3.54981	0	-1
XP_037019652.1 ribosomal protein S6 kinase beta-1 isoform X1 [Artibeus jamaicensis]	XP_037019652.1 ribosomal protein S6 kinase beta-1 isoform X1 [Artibeus jamaicensis]	XP_037019652.1 ribosomal protein S6 kinase beta-1 isoform X1 [Artibeus jamaicensis]	XP_037019652.1 ribosomal protein S6 kinase beta-1 isoform X1 [Artibeus jamaicensis]	18.9334	17.6336	18.2184	19.9842	19.723	20.0407	19.0889	18.2618	19.916	-1.65422	-2.56015	-0.748291	19.0889	-4.55677	0.0046902	0.686369	-1.67728	0	-1
XP_037019653.1 ribosomal protein S6 kinase beta-1 isoform X2 [Artibeus jamaicensis]	XP_037019653.1 ribosomal protein S6 kinase beta-1 isoform X2 [Artibeus jamaicensis]	XP_037019653.1 ribosomal protein S6 kinase beta-1 isoform X2 [Artibeus jamaicensis]	XP_037019653.1 ribosomal protein S6 kinase beta-1 isoform X2 [Artibeus jamaicensis]	18.9334	17.6336	18.2184	19.9842	19.723	20.0407	19.0889	18.2618	19.916	-1.65422	-2.56015	-0.748291	19.0889	-4.55677	0.0046902	0.686369	-1.67728	0	-1
XP_036984758.1 CCR4-NOT transcription complex subunit 7 [Artibeus jamaicensis]	XP_036984758.1 CCR4-NOT transcription complex subunit 7 [Artibeus jamaicensis]	XP_036984758.1 CCR4-NOT transcription complex subunit 7 [Artibeus jamaicensis]	XP_036984758.1 CCR4-NOT transcription complex subunit 7 [Artibeus jamaicensis]	16.7243	16.7101	16.2045	18.3375	19.0293	17.2471	17.3755	16.5463	18.2046	-1.65832	-2.87589	-0.440754	17.3755	-3.39887	0.0163694	0.798005	-2.67767	0	-1
XP_036984759.1 CCR4-NOT transcription complex subunit 7 [Artibeus jamaicensis]	XP_036984759.1 CCR4-NOT transcription complex subunit 7 [Artibeus jamaicensis]	XP_036984759.1 CCR4-NOT transcription complex subunit 7 [Artibeus jamaicensis]	XP_036984759.1 CCR4-NOT transcription complex subunit 7 [Artibeus jamaicensis]	16.7243	16.7101	16.2045	18.3375	19.0293	17.2471	17.3755	16.5463	18.2046	-1.65832	-2.87589	-0.440754	17.3755	-3.39887	0.0163694	0.798005	-2.67767	0	-1
XP_037008158.1 CCR4-NOT transcription complex subunit 8 [Artibeus jamaicensis]	XP_037008158.1 CCR4-NOT transcription complex subunit 8 [Artibeus jamaicensis]	XP_037008158.1 CCR4-NOT transcription complex subunit 8 [Artibeus jamaicensis]	XP_037008158.1 CCR4-NOT transcription complex subunit 8 [Artibeus jamaicensis]	18.3871	18.1795	17.1101	19.7782	20.153	18.7895	18.7329	17.8923	19.5736	-1.68131	-2.94154	-0.421082	18.7329	-3.32933	0.0177615	0.798005	-2.74621	0	-1
XP_037013894.1 envoplakin [Artibeus jamaicensis]	XP_037013894.1 envoplakin [Artibeus jamaicensis]	XP_037013894.1 envoplakin [Artibeus jamaicensis]	XP_037013894.1 envoplakin [Artibeus jamaicensis]	24.2976	24.72	25.6884	25.7952	26.7683	27.2264	25.7493	24.902	26.5966	-1.69464	-2.99968	-0.389605	25.7493	-3.24051	0.0197348	0.798005	-2.83513	0	-1
XP_036985787.1 DNA repair protein RAD50 [Artibeus jamaicensis]	XP_036985787.1 DNA repair protein RAD50 [Artibeus jamaicensis]	XP_036985787.1 DNA repair protein RAD50 [Artibeus jamaicensis]	XP_036985787.1 DNA repair protein RAD50 [Artibeus jamaicensis]	22.0845	22.4352	22.0646	24.5482	24.4616	22.6781	23.0454	22.1947	23.896	-1.70124	-3.07068	-0.331797	23.0454	-3.10013	0.0233681	0.798005	-2.97874	0	-1
XP_036989714.1 RNA polymerase-associated protein CTR9 homolog [Artibeus jamaicensis]	XP_036989714.1 RNA polymerase-associated protein CTR9 homolog [Artibeus jamaicensis]	XP_036989714.1 RNA polymerase-associated protein CTR9 homolog [Artibeus jamaicensis]	XP_036989714.1 RNA polymerase-associated protein CTR9 homolog [Artibeus jamaicensis]	19.7194	19.541	18.7506	21.7795	21.6478	19.6975	20.1893	19.337	21.0416	-1.70457	-3.30898	-0.100151	20.1893	-2.65128	0.0409066	0.808513	-3.46136	0	-1
XP_036989299.1 DDB1- and CUL4-associated factor 13 [Artibeus jamaicensis]	XP_036989299.1 DDB1- and CUL4-associated factor 13 [Artibeus jamaicensis]	XP_036989299.1 DDB1- and CUL4-associated factor 13 [Artibeus jamaicensis]	XP_036989299.1 DDB1- and CUL4-associated factor 13 [Artibeus jamaicensis]	27.208	26.7634	26.4499	28.8978	28.7187	27.9537	27.6653	26.8071	28.5234	-1.71631	-2.5748	-0.857826	27.6653	-4.98909	0.003091	0.612386	-1.36872	0	-1
XP_036982108.1 mitogen-activated protein kinase kinase kinase 4 [Artibeus jamaicensis]	XP_036982108.1 mitogen-activated protein kinase kinase kinase 4 [Artibeus jamaicensis]	XP_036982108.1 mitogen-activated protein kinase kinase kinase 4 [Artibeus jamaicensis]	XP_036982108.1 mitogen-activated protein kinase kinase kinase 4 [Artibeus jamaicensis]	16.4377	16.7724	17.7359	18.9235	18.0408	19.3934	17.884	16.982	18.7859	-1.8039	-3.04025	-0.567557	17.884	-3.64109	0.0123913	0.798005	-2.44643	0	-1
XP_037010786.1 EEF1A lysine methyltransferase 4 [Artibeus jamaicensis]	XP_037010786.1 EEF1A lysine methyltransferase 4 [Artibeus jamaicensis]	XP_037010786.1 EEF1A lysine methyltransferase 4 [Artibeus jamaicensis]	XP_037010786.1 EEF1A lysine methyltransferase 4 [Artibeus jamaicensis]	17.9627	18.1891	18.9173	18.7131	20.7506	21.0371	19.2616	18.3563	20.1669	-1.81061	-3.51859	-0.102622	19.2616	-2.64544	0.0412131	0.812641	-3.46785	0	-1
XP_037004581.1 DNA polymerase delta subunit 3 isoform X1 [Artibeus jamaicensis]	XP_037004581.1 DNA polymerase delta subunit 3 isoform X1 [Artibeus jamaicensis]	XP_037004581.1 DNA polymerase delta subunit 3 isoform X1 [Artibeus jamaicensis]	XP_037004581.1 DNA polymerase delta subunit 3 isoform X1 [Artibeus jamaicensis]	18.0779	19.0391	19.7391	19.5657	20.9936	21.7304	19.8576	18.9521	20.7632	-1.81115	-3.54189	-0.0804036	19.8576	-2.61144	0.0430493	0.821589	-3.50573	0	-1
XP_037004582.1 DNA polymerase delta subunit 3 isoform X2 [Artibeus jamaicensis]	XP_037004582.1 DNA polymerase delta subunit 3 isoform X2 [Artibeus jamaicensis]	XP_037004582.1 DNA polymerase delta subunit 3 isoform X2 [Artibeus jamaicensis]	XP_037004582.1 DNA polymerase delta subunit 3 isoform X2 [Artibeus jamaicensis]	18.0779	19.0391	19.7391	19.5657	20.9936	21.7304	19.8576	18.9521	20.7632	-1.81115	-3.54189	-0.0804036	19.8576	-2.61144	0.0430493	0.821589	-3.50573	0	-1
XP_036998589.1 exocyst complex component 2 [Artibeus jamaicensis]	XP_036998589.1 exocyst complex component 2 [Artibeus jamaicensis]	XP_036998589.1 exocyst complex component 2 [Artibeus jamaicensis]	XP_036998589.1 exocyst complex component 2 [Artibeus jamaicensis]	17.1392	17.9243	19.0817	19.0107	20.428	20.1718	18.9593	18.0484	19.8702	-1.8218	-3.37906	-0.264527	18.9593	-2.91941	0.0291753	0.798005	-3.16898	0	-1
XP_036998590.1 exocyst complex component 2 [Artibeus jamaicensis]	XP_036998590.1 exocyst complex component 2 [Artibeus jamaicensis]	XP_036998590.1 exocyst complex component 2 [Artibeus jamaicensis]	XP_036998590.1 exocyst complex component 2 [Artibeus jamaicensis]	17.1392	17.9243	19.0817	19.0107	20.428	20.1718	18.9593	18.0484	19.8702	-1.8218	-3.37906	-0.264527	18.9593	-2.91941	0.0291753	0.798005	-3.16898	0	-1
XP_037014347.1 endoplasmic reticulum lectin 1 [Artibeus jamaicensis]	XP_037014347.1 endoplasmic reticulum lectin 1 [Artibeus jamaicensis]	XP_037014347.1 endoplasmic reticulum lectin 1 [Artibeus jamaicensis]	XP_037014347.1 endoplasmic reticulum lectin 1 [Artibeus jamaicensis]	14.944	16.0505	17.2354	18.3392	17.3917	18.0749	17.006	16.0766	17.9353	-1.85863	-3.42876	-0.2885	17.006	-2.95403	0.02795	0.798005	-3.13208	0	-1
XP_037001690.1 MHC class II regulatory factor RFX1 isoform X1 [Artibeus jamaicensis]	XP_037001690.1 MHC class II regulatory factor RFX1 isoform X1 [Artibeus jamaicensis]	XP_037001690.1 MHC class II regulatory factor RFX1 isoform X1 [Artibeus jamaicensis]	XP_037001690.1 MHC class II regulatory factor RFX1 isoform X1 [Artibeus jamaicensis]	18.9163	20.3613	20.3381	21.2473	22.6076	21.521	20.8319	19.8719	21.792	-1.92004	-3.31377	-0.526305	20.8319	-3.43786	0.0156422	0.798005	-2.63966	0	-1
XP_037001691.1 MHC class II regulatory factor RFX1 isoform X1 [Artibeus jamaicensis]	XP_037001691.1 MHC class II regulatory factor RFX1 isoform X1 [Artibeus jamaicensis]	XP_037001691.1 MHC class II regulatory factor RFX1 isoform X1 [Artibeus jamaicensis]	XP_037001691.1 MHC class II regulatory factor RFX1 isoform X1 [Artibeus jamaicensis]	18.9163	20.3613	20.3381	21.2473	22.6076	21.521	20.8319	19.8719	21.792	-1.92004	-3.31377	-0.526305	20.8319	-3.43786	0.0156422	0.798005	-2.63966	0	-1
XP_037001692.1 MHC class II regulatory factor RFX1 isoform X2 [Artibeus jamaicensis]	XP_037001692.1 MHC class II regulatory factor RFX1 isoform X2 [Artibeus jamaicensis]	XP_037001692.1 MHC class II regulatory factor RFX1 isoform X2 [Artibeus jamaicensis]	XP_037001692.1 MHC class II regulatory factor RFX1 isoform X2 [Artibeus jamaicensis]	18.9163	20.3613	20.3381	21.2473	22.6076	21.521	20.8319	19.8719	21.792	-1.92004	-3.31377	-0.526305	20.8319	-3.43786	0.0156422	0.798005	-2.63966	0	-1
XP_037001693.1 MHC class II regulatory factor RFX1 isoform X3 [Artibeus jamaicensis]	XP_037001693.1 MHC class II regulatory factor RFX1 isoform X3 [Artibeus jamaicensis]	XP_037001693.1 MHC class II regulatory factor RFX1 isoform X3 [Artibeus jamaicensis]	XP_037001693.1 MHC class II regulatory factor RFX1 isoform X3 [Artibeus jamaicensis]	18.9163	20.3613	20.3381	21.2473	22.6076	21.521	20.8319	19.8719	21.792	-1.92004	-3.31377	-0.526305	20.8319	-3.43786	0.0156422	0.798005	-2.63966	0	-1
XP_037001694.1 MHC class II regulatory factor RFX1 isoform X1 [Artibeus jamaicensis]	XP_037001694.1 MHC class II regulatory factor RFX1 isoform X1 [Artibeus jamaicensis]	XP_037001694.1 MHC class II regulatory factor RFX1 isoform X1 [Artibeus jamaicensis]	XP_037001694.1 MHC class II regulatory factor RFX1 isoform X1 [Artibeus jamaicensis]	18.9163	20.3613	20.3381	21.2473	22.6076	21.521	20.8319	19.8719	21.792	-1.92004	-3.31377	-0.526305	20.8319	-3.43786	0.0156422	0.798005	-2.63966	0	-1
XP_037001695.1 MHC class II regulatory factor RFX1 isoform X4 [Artibeus jamaicensis]	XP_037001695.1 MHC class II regulatory factor RFX1 isoform X4 [Artibeus jamaicensis]	XP_037001695.1 MHC class II regulatory factor RFX1 isoform X4 [Artibeus jamaicensis]	XP_037001695.1 MHC class II regulatory factor RFX1 isoform X4 [Artibeus jamaicensis]	18.9163	20.3613	20.3381	21.2473	22.6076	21.521	20.8319	19.8719	21.792	-1.92004	-3.31377	-0.526305	20.8319	-3.43786	0.0156422	0.798005	-2.63966	0	-1
XP_037001696.1 MHC class II regulatory factor RFX1 isoform X4 [Artibeus jamaicensis]	XP_037001696.1 MHC class II regulatory factor RFX1 isoform X4 [Artibeus jamaicensis]	XP_037001696.1 MHC class II regulatory factor RFX1 isoform X4 [Artibeus jamaicensis]	XP_037001696.1 MHC class II regulatory factor RFX1 isoform X4 [Artibeus jamaicensis]	18.9163	20.3613	20.3381	21.2473	22.6076	21.521	20.8319	19.8719	21.792	-1.92004	-3.31377	-0.526305	20.8319	-3.43786	0.0156422	0.798005	-2.63966	0	-1
XP_036992054.1 importin-11, partial [Artibeus jamaicensis]	XP_036992054.1 importin-11, partial [Artibeus jamaicensis]	XP_036992054.1 importin-11, partial [Artibeus jamaicensis]	XP_036992054.1 importin-11, partial [Artibeus jamaicensis]	19.9731	20.7505	19.7726	20.7651	22.0258	23.5651	21.142	20.1654	22.1187	-1.95331	-3.81978	-0.0868465	21.142	-2.61162	0.0430391	0.821589	-3.50553	0	-1
XP_036983726.1 histone-lysine N-methyltransferase EHMT1 [Artibeus jamaicensis]	XP_036983726.1 histone-lysine N-methyltransferase EHMT1 [Artibeus jamaicensis]	XP_036983726.1 histone-lysine N-methyltransferase EHMT1 [Artibeus jamaicensis]	XP_036983726.1 histone-lysine N-methyltransferase EHMT1 [Artibeus jamaicensis]	19.1131	19.573	19.8459	22.5469	22.1768	19.7041	20.4933	19.5107	21.4759	-1.96526	-3.94547	0.0149377	20.4933	-2.47668	0.0512379	0.854281	-3.65732	0	-1
XP_037020755.1 arginyl-tRNA--protein transferase 1 isoform X1 [Artibeus jamaicensis]	XP_037020755.1 arginyl-tRNA--protein transferase 1 isoform X1 [Artibeus jamaicensis]	XP_037020755.1 arginyl-tRNA--protein transferase 1 isoform X1 [Artibeus jamaicensis]	XP_037020755.1 arginyl-tRNA--protein transferase 1 isoform X1 [Artibeus jamaicensis]	14.2953	14.6384	15.3804	16.4156	17.7153	16.0957	15.7568	14.7714	16.7422	-1.97085	-3.27635	-0.66534	15.7568	-3.76732	0.0107568	0.739069	-2.33058	0	-1
XP_037020756.1 arginyl-tRNA--protein transferase 1 isoform X2 [Artibeus jamaicensis]	XP_037020756.1 arginyl-tRNA--protein transferase 1 isoform X2 [Artibeus jamaicensis]	XP_037020756.1 arginyl-tRNA--protein transferase 1 isoform X2 [Artibeus jamaicensis]	XP_037020756.1 arginyl-tRNA--protein transferase 1 isoform X2 [Artibeus jamaicensis]	14.2953	14.6384	15.3804	16.4156	17.7153	16.0957	15.7568	14.7714	16.7422	-1.97085	-3.27635	-0.66534	15.7568	-3.76732	0.0107568	0.739069	-2.33058	0	-1
XP_037020757.1 arginyl-tRNA--protein transferase 1 isoform X3 [Artibeus jamaicensis]	XP_037020757.1 arginyl-tRNA--protein transferase 1 isoform X3 [Artibeus jamaicensis]	XP_037020757.1 arginyl-tRNA--protein transferase 1 isoform X3 [Artibeus jamaicensis]	XP_037020757.1 arginyl-tRNA--protein transferase 1 isoform X3 [Artibeus jamaicensis]	14.2953	14.6384	15.3804	16.4156	17.7153	16.0957	15.7568	14.7714	16.7422	-1.97085	-3.27635	-0.66534	15.7568	-3.76732	0.0107568	0.739069	-2.33058	0	-1
XP_037020758.1 arginyl-tRNA--protein transferase 1 isoform X4 [Artibeus jamaicensis]	XP_037020758.1 arginyl-tRNA--protein transferase 1 isoform X4 [Artibeus jamaicensis]	XP_037020758.1 arginyl-tRNA--protein transferase 1 isoform X4 [Artibeus jamaicensis]	XP_037020758.1 arginyl-tRNA--protein transferase 1 isoform X4 [Artibeus jamaicensis]	14.2953	14.6384	15.3804	16.4156	17.7153	16.0957	15.7568	14.7714	16.7422	-1.97085	-3.27635	-0.66534	15.7568	-3.76732	0.0107568	0.739069	-2.33058	0	-1
XP_037020761.1 arginyl-tRNA--protein transferase 1 isoform X7 [Artibeus jamaicensis]	XP_037020761.1 arginyl-tRNA--protein transferase 1 isoform X7 [Artibeus jamaicensis]	XP_037020761.1 arginyl-tRNA--protein transferase 1 isoform X7 [Artibeus jamaicensis]	XP_037020761.1 arginyl-tRNA--protein transferase 1 isoform X7 [Artibeus jamaicensis]	14.2953	14.6384	15.3804	16.4156	17.7153	16.0957	15.7568	14.7714	16.7422	-1.97085	-3.27635	-0.66534	15.7568	-3.76732	0.0107568	0.739069	-2.33058	0	-1
XP_036981879.1 poliovirus receptor [Artibeus jamaicensis]	XP_036981879.1 poliovirus receptor [Artibeus jamaicensis]	XP_036981879.1 poliovirus receptor [Artibeus jamaicensis]	XP_036981879.1 poliovirus receptor [Artibeus jamaicensis]	18.6881	20.2839	21.1596	21.3014	22.3606	22.3844	21.0297	20.0439	22.0155	-1.97161	-3.72217	-0.221041	21.0297	-2.81061	0.0334232	0.798005	-3.28624	0	-1
XP_037001353.1 phosphorylase b kinase regulatory subunit alpha, skeletal muscle isoform isoform X1 [Artibeus jamaicensis]	XP_037001353.1 phosphorylase b kinase regulatory subunit alpha, skeletal muscle isoform isoform X1 [Artibeus jamaicensis]	XP_037001353.1 phosphorylase b kinase regulatory subunit alpha, skeletal muscle isoform isoform X1 [Artibeus jamaicensis]	XP_037001353.1 phosphorylase b kinase regulatory subunit alpha, skeletal muscle isoform isoform X1 [Artibeus jamaicensis]	17.064	17.4918	18.9019	20.7407	20.4884	18.4331	18.8533	17.8193	19.8874	-2.06815	-4.04876	-0.0875376	18.8533	-2.6058	0.043362	0.822251	-3.51203	0	-1
XP_037001354.1 phosphorylase b kinase regulatory subunit alpha, skeletal muscle isoform isoform X2 [Artibeus jamaicensis]	XP_037001354.1 phosphorylase b kinase regulatory subunit alpha, skeletal muscle isoform isoform X2 [Artibeus jamaicensis]	XP_037001354.1 phosphorylase b kinase regulatory subunit alpha, skeletal muscle isoform isoform X2 [Artibeus jamaicensis]	XP_037001354.1 phosphorylase b kinase regulatory subunit alpha, skeletal muscle isoform isoform X2 [Artibeus jamaicensis]	17.064	17.4918	18.9019	20.7407	20.4884	18.4331	18.8533	17.8193	19.8874	-2.06815	-4.04876	-0.0875376	18.8533	-2.6058	0.043362	0.822251	-3.51203	0	-1
XP_037012300.1 GPI ethanolamine phosphate transferase 1 isoform X1 [Artibeus jamaicensis]	XP_037012300.1 GPI ethanolamine phosphate transferase 1 isoform X1 [Artibeus jamaicensis]	XP_037012300.1 GPI ethanolamine phosphate transferase 1 isoform X1 [Artibeus jamaicensis]	XP_037012300.1 GPI ethanolamine phosphate transferase 1 isoform X1 [Artibeus jamaicensis]	16.0589	17.0269	16.6089	19.1258	19.193	17.6025	17.6027	16.5649	18.6404	-2.07552	-3.38186	-0.76919	17.6027	-3.9649	0.00866289	0.686369	-2.15565	0	-1
XP_037012301.1 GPI ethanolamine phosphate transferase 1 isoform X1 [Artibeus jamaicensis]	XP_037012301.1 GPI ethanolamine phosphate transferase 1 isoform X1 [Artibeus jamaicensis]	XP_037012301.1 GPI ethanolamine phosphate transferase 1 isoform X1 [Artibeus jamaicensis]	XP_037012301.1 GPI ethanolamine phosphate transferase 1 isoform X1 [Artibeus jamaicensis]	16.0589	17.0269	16.6089	19.1258	19.193	17.6025	17.6027	16.5649	18.6404	-2.07552	-3.38186	-0.76919	17.6027	-3.9649	0.00866289	0.686369	-2.15565	0	-1
XP_037012302.1 GPI ethanolamine phosphate transferase 1 isoform X2 [Artibeus jamaicensis]	XP_037012302.1 GPI ethanolamine phosphate transferase 1 isoform X2 [Artibeus jamaicensis]	XP_037012302.1 GPI ethanolamine phosphate transferase 1 isoform X2 [Artibeus jamaicensis]	XP_037012302.1 GPI ethanolamine phosphate transferase 1 isoform X2 [Artibeus jamaicensis]	16.0589	17.0269	16.6089	19.1258	19.193	17.6025	17.6027	16.5649	18.6404	-2.07552	-3.38186	-0.76919	17.6027	-3.9649	0.00866289	0.686369	-2.15565	0	-1
XP_037012303.1 GPI ethanolamine phosphate transferase 1 isoform X1 [Artibeus jamaicensis]	XP_037012303.1 GPI ethanolamine phosphate transferase 1 isoform X1 [Artibeus jamaicensis]	XP_037012303.1 GPI ethanolamine phosphate transferase 1 isoform X1 [Artibeus jamaicensis]	XP_037012303.1 GPI ethanolamine phosphate transferase 1 isoform X1 [Artibeus jamaicensis]	16.0589	17.0269	16.6089	19.1258	19.193	17.6025	17.6027	16.5649	18.6404	-2.07552	-3.38186	-0.76919	17.6027	-3.9649	0.00866289	0.686369	-2.15565	0	-1
XP_037012304.1 GPI ethanolamine phosphate transferase 1 isoform X1 [Artibeus jamaicensis]	XP_037012304.1 GPI ethanolamine phosphate transferase 1 isoform X1 [Artibeus jamaicensis]	XP_037012304.1 GPI ethanolamine phosphate transferase 1 isoform X1 [Artibeus jamaicensis]	XP_037012304.1 GPI ethanolamine phosphate transferase 1 isoform X1 [Artibeus jamaicensis]	16.0589	17.0269	16.6089	19.1258	19.193	17.6025	17.6027	16.5649	18.6404	-2.07552	-3.38186	-0.76919	17.6027	-3.9649	0.00866289	0.686369	-2.15565	0	-1
XP_037012305.1 GPI ethanolamine phosphate transferase 1 isoform X3 [Artibeus jamaicensis]	XP_037012305.1 GPI ethanolamine phosphate transferase 1 isoform X3 [Artibeus jamaicensis]	XP_037012305.1 GPI ethanolamine phosphate transferase 1 isoform X3 [Artibeus jamaicensis]	XP_037012305.1 GPI ethanolamine phosphate transferase 1 isoform X3 [Artibeus jamaicensis]	16.0589	17.0269	16.6089	19.1258	19.193	17.6025	17.6027	16.5649	18.6404	-2.07552	-3.38186	-0.76919	17.6027	-3.9649	0.00866289	0.686369	-2.15565	0	-1
XP_037012306.1 GPI ethanolamine phosphate transferase 1 isoform X4 [Artibeus jamaicensis]	XP_037012306.1 GPI ethanolamine phosphate transferase 1 isoform X4 [Artibeus jamaicensis]	XP_037012306.1 GPI ethanolamine phosphate transferase 1 isoform X4 [Artibeus jamaicensis]	XP_037012306.1 GPI ethanolamine phosphate transferase 1 isoform X4 [Artibeus jamaicensis]	16.0589	17.0269	16.6089	19.1258	19.193	17.6025	17.6027	16.5649	18.6404	-2.07552	-3.38186	-0.76919	17.6027	-3.9649	0.00866289	0.686369	-2.15565	0	-1
XP_037012307.1 GPI ethanolamine phosphate transferase 1 isoform X5 [Artibeus jamaicensis]	XP_037012307.1 GPI ethanolamine phosphate transferase 1 isoform X5 [Artibeus jamaicensis]	XP_037012307.1 GPI ethanolamine phosphate transferase 1 isoform X5 [Artibeus jamaicensis]	XP_037012307.1 GPI ethanolamine phosphate transferase 1 isoform X5 [Artibeus jamaicensis]	16.0589	17.0269	16.6089	19.1258	19.193	17.6025	17.6027	16.5649	18.6404	-2.07552	-3.38186	-0.76919	17.6027	-3.9649	0.00866289	0.686369	-2.15565	0	-1
XP_037012308.1 GPI ethanolamine phosphate transferase 1 isoform X6 [Artibeus jamaicensis]	XP_037012308.1 GPI ethanolamine phosphate transferase 1 isoform X6 [Artibeus jamaicensis]	XP_037012308.1 GPI ethanolamine phosphate transferase 1 isoform X6 [Artibeus jamaicensis]	XP_037012308.1 GPI ethanolamine phosphate transferase 1 isoform X6 [Artibeus jamaicensis]	16.0589	17.0269	16.6089	19.1258	19.193	17.6025	17.6027	16.5649	18.6404	-2.07552	-3.38186	-0.76919	17.6027	-3.9649	0.00866289	0.686369	-2.15565	0	-1
XP_037012309.1 GPI ethanolamine phosphate transferase 1 isoform X6 [Artibeus jamaicensis]	XP_037012309.1 GPI ethanolamine phosphate transferase 1 isoform X6 [Artibeus jamaicensis]	XP_037012309.1 GPI ethanolamine phosphate transferase 1 isoform X6 [Artibeus jamaicensis]	XP_037012309.1 GPI ethanolamine phosphate transferase 1 isoform X6 [Artibeus jamaicensis]	16.0589	17.0269	16.6089	19.1258	19.193	17.6025	17.6027	16.5649	18.6404	-2.07552	-3.38186	-0.76919	17.6027	-3.9649	0.00866289	0.686369	-2.15565	0	-1
XP_037012310.1 GPI ethanolamine phosphate transferase 1 isoform X6 [Artibeus jamaicensis]	XP_037012310.1 GPI ethanolamine phosphate transferase 1 isoform X6 [Artibeus jamaicensis]	XP_037012310.1 GPI ethanolamine phosphate transferase 1 isoform X6 [Artibeus jamaicensis]	XP_037012310.1 GPI ethanolamine phosphate transferase 1 isoform X6 [Artibeus jamaicensis]	16.0589	17.0269	16.6089	19.1258	19.193	17.6025	17.6027	16.5649	18.6404	-2.07552	-3.38186	-0.76919	17.6027	-3.9649	0.00866289	0.686369	-2.15565	0	-1
XP_037005036.1 protein regulator of cytokinesis 1 isoform X2 [Artibeus jamaicensis]	XP_037005036.1 protein regulator of cytokinesis 1 isoform X2 [Artibeus jamaicensis]	XP_037005036.1 protein regulator of cytokinesis 1 isoform X2 [Artibeus jamaicensis]	XP_037005036.1 protein regulator of cytokinesis 1 isoform X2 [Artibeus jamaicensis]	20.2893	23.2793	22.2971	23.7259	25.1032	23.4393	23.0224	21.9553	24.0895	-2.13425	-4.3253	0.0567954	23.0224	-2.43082	0.0543928	0.858307	-3.7094	0	-1
XP_037005786.1 protoporphyrinogen oxidase isoform X1 [Artibeus jamaicensis]	XP_037005786.1 protoporphyrinogen oxidase isoform X1 [Artibeus jamaicensis]	XP_037005786.1 protoporphyrinogen oxidase isoform X1 [Artibeus jamaicensis]	XP_037005786.1 protoporphyrinogen oxidase isoform X1 [Artibeus jamaicensis]	20.2628	20.1106	19.6672	20.8055	23.6842	22.039	21.0949	20.0135	22.1762	-2.16272	-4.0084	-0.317028	21.0949	-2.92415	0.0290041	0.798005	-3.16391	0	-1
XP_037005790.1 protoporphyrinogen oxidase isoform X2 [Artibeus jamaicensis]	XP_037005790.1 protoporphyrinogen oxidase isoform X2 [Artibeus jamaicensis]	XP_037005790.1 protoporphyrinogen oxidase isoform X2 [Artibeus jamaicensis]	XP_037005790.1 protoporphyrinogen oxidase isoform X2 [Artibeus jamaicensis]	20.2628	20.1106	19.6672	20.8055	23.6842	22.039	21.0949	20.0135	22.1762	-2.16272	-4.0084	-0.317028	21.0949	-2.92415	0.0290041	0.798005	-3.16391	0	-1
XP_037005798.1 protoporphyrinogen oxidase isoform X3 [Artibeus jamaicensis]	XP_037005798.1 protoporphyrinogen oxidase isoform X3 [Artibeus jamaicensis]	XP_037005798.1 protoporphyrinogen oxidase isoform X3 [Artibeus jamaicensis]	XP_037005798.1 protoporphyrinogen oxidase isoform X3 [Artibeus jamaicensis]	20.2628	20.1106	19.6672	20.8055	23.6842	22.039	21.0949	20.0135	22.1762	-2.16272	-4.0084	-0.317028	21.0949	-2.92415	0.0290041	0.798005	-3.16391	0	-1
XP_037005808.1 protoporphyrinogen oxidase isoform X4 [Artibeus jamaicensis]	XP_037005808.1 protoporphyrinogen oxidase isoform X4 [Artibeus jamaicensis]	XP_037005808.1 protoporphyrinogen oxidase isoform X4 [Artibeus jamaicensis]	XP_037005808.1 protoporphyrinogen oxidase isoform X4 [Artibeus jamaicensis]	20.2628	20.1106	19.6672	20.8055	23.6842	22.039	21.0949	20.0135	22.1762	-2.16272	-4.0084	-0.317028	21.0949	-2.92415	0.0290041	0.798005	-3.16391	0	-1
XP_037005817.1 protoporphyrinogen oxidase isoform X5 [Artibeus jamaicensis]	XP_037005817.1 protoporphyrinogen oxidase isoform X5 [Artibeus jamaicensis]	XP_037005817.1 protoporphyrinogen oxidase isoform X5 [Artibeus jamaicensis]	XP_037005817.1 protoporphyrinogen oxidase isoform X5 [Artibeus jamaicensis]	20.2628	20.1106	19.6672	20.8055	23.6842	22.039	21.0949	20.0135	22.1762	-2.16272	-4.0084	-0.317028	21.0949	-2.92415	0.0290041	0.798005	-3.16391	0	-1
XP_037005825.1 protoporphyrinogen oxidase isoform X6 [Artibeus jamaicensis]	XP_037005825.1 protoporphyrinogen oxidase isoform X6 [Artibeus jamaicensis]	XP_037005825.1 protoporphyrinogen oxidase isoform X6 [Artibeus jamaicensis]	XP_037005825.1 protoporphyrinogen oxidase isoform X6 [Artibeus jamaicensis]	20.2628	20.1106	19.6672	20.8055	23.6842	22.039	21.0949	20.0135	22.1762	-2.16272	-4.0084	-0.317028	21.0949	-2.92415	0.0290041	0.798005	-3.16391	0	-1
XP_036999736.1 probable arginine--tRNA ligase, mitochondrial isoform X1 [Artibeus jamaicensis]	XP_036999736.1 probable arginine--tRNA ligase, mitochondrial isoform X1 [Artibeus jamaicensis]	XP_036999736.1 probable arginine--tRNA ligase, mitochondrial isoform X1 [Artibeus jamaicensis]	XP_036999736.1 probable arginine--tRNA ligase, mitochondrial isoform X1 [Artibeus jamaicensis]	22.9313	23.893	25.4526	25.4303	26.451	26.9901	25.1914	24.0923	26.2905	-2.19817	-4.06992	-0.326428	25.1914	-2.93071	0.0287688	0.798005	-3.15691	0	-1
XP_036999737.1 probable arginine--tRNA ligase, mitochondrial isoform X2 [Artibeus jamaicensis]	XP_036999737.1 probable arginine--tRNA ligase, mitochondrial isoform X2 [Artibeus jamaicensis]	XP_036999737.1 probable arginine--tRNA ligase, mitochondrial isoform X2 [Artibeus jamaicensis]	XP_036999737.1 probable arginine--tRNA ligase, mitochondrial isoform X2 [Artibeus jamaicensis]	22.9313	23.893	25.4526	25.4303	26.451	26.9901	25.1914	24.0923	26.2905	-2.19817	-4.06992	-0.326428	25.1914	-2.93071	0.0287688	0.798005	-3.15691	0	-1
XP_037021455.1 KN motif and ankyrin repeat domain-containing protein 1 isoform X1 [Artibeus jamaicensis]	XP_037021455.1 KN motif and ankyrin repeat domain-containing protein 1 isoform X1 [Artibeus jamaicensis]	XP_037021455.1 KN motif and ankyrin repeat domain-containing protein 1 isoform X1 [Artibeus jamaicensis]	XP_037021455.1 KN motif and ankyrin repeat domain-containing protein 1 isoform X1 [Artibeus jamaicensis]	22.4426	22.802	19.9781	23.8607	24.5821	23.4013	22.8445	21.7409	23.9481	-2.20716	-4.25833	-0.155994	22.8445	-2.68529	0.0391686	0.798005	-3.42366	0	-1
XP_037021456.1 KN motif and ankyrin repeat domain-containing protein 1 isoform X1 [Artibeus jamaicensis]	XP_037021456.1 KN motif and ankyrin repeat domain-containing protein 1 isoform X1 [Artibeus jamaicensis]	XP_037021456.1 KN motif and ankyrin repeat domain-containing protein 1 isoform X1 [Artibeus jamaicensis]	XP_037021456.1 KN motif and ankyrin repeat domain-containing protein 1 isoform X1 [Artibeus jamaicensis]	22.4426	22.802	19.9781	23.8607	24.5821	23.4013	22.8445	21.7409	23.9481	-2.20716	-4.25833	-0.155994	22.8445	-2.68529	0.0391686	0.798005	-3.42366	0	-1
XP_037021457.1 KN motif and ankyrin repeat domain-containing protein 1 isoform X2 [Artibeus jamaicensis]	XP_037021457.1 KN motif and ankyrin repeat domain-containing protein 1 isoform X2 [Artibeus jamaicensis]	XP_037021457.1 KN motif and ankyrin repeat domain-containing protein 1 isoform X2 [Artibeus jamaicensis]	XP_037021457.1 KN motif and ankyrin repeat domain-containing protein 1 isoform X2 [Artibeus jamaicensis]	22.4426	22.802	19.9781	23.8607	24.5821	23.4013	22.8445	21.7409	23.9481	-2.20716	-4.25833	-0.155994	22.8445	-2.68529	0.0391686	0.798005	-3.42366	0	-1
XP_037010236.1 cdc42-interacting protein 4 isoform X1 [Artibeus jamaicensis]	XP_037010236.1 cdc42-interacting protein 4 isoform X1 [Artibeus jamaicensis]	XP_037010236.1 cdc42-interacting protein 4 isoform X1 [Artibeus jamaicensis]	XP_037010236.1 cdc42-interacting protein 4 isoform X1 [Artibeus jamaicensis]	17.9012	17.9748	18.0091	20.6264	20.5526	19.3475	19.0686	17.9617	20.1755	-2.21378	-3.1727	-1.25485	19.0686	-5.76111	0.00155675	0.469938	-0.893915	0	-1
XP_037010237.1 cdc42-interacting protein 4 isoform X2 [Artibeus jamaicensis]	XP_037010237.1 cdc42-interacting protein 4 isoform X2 [Artibeus jamaicensis]	XP_037010237.1 cdc42-interacting protein 4 isoform X2 [Artibeus jamaicensis]	XP_037010237.1 cdc42-interacting protein 4 isoform X2 [Artibeus jamaicensis]	17.9012	17.9748	18.0091	20.6264	20.5526	19.3475	19.0686	17.9617	20.1755	-2.21378	-3.1727	-1.25485	19.0686	-5.76111	0.00155675	0.469938	-0.893915	0	-1
XP_036989459.1 uncharacterized protein C19orf47 homolog isoform X1 [Artibeus jamaicensis]	XP_036989459.1 uncharacterized protein C19orf47 homolog isoform X1 [Artibeus jamaicensis]	XP_036989459.1 uncharacterized protein C19orf47 homolog isoform X1 [Artibeus jamaicensis]	XP_036989459.1 uncharacterized protein C19orf47 homolog isoform X1 [Artibeus jamaicensis]	18.4962	19.0177	16.4412	20.4361	20.4013	19.8818	19.1124	17.9851	20.2398	-2.25472	-4.00484	-0.504611	19.1124	-3.21503	0.0203448	0.798005	-2.86091	0	-1
XP_036989462.1 uncharacterized protein C19orf47 homolog isoform X1 [Artibeus jamaicensis]	XP_036989462.1 uncharacterized protein C19orf47 homolog isoform X1 [Artibeus jamaicensis]	XP_036989462.1 uncharacterized protein C19orf47 homolog isoform X1 [Artibeus jamaicensis]	XP_036989462.1 uncharacterized protein C19orf47 homolog isoform X1 [Artibeus jamaicensis]	18.4962	19.0177	16.4412	20.4361	20.4013	19.8818	19.1124	17.9851	20.2398	-2.25472	-4.00484	-0.504611	19.1124	-3.21503	0.0203448	0.798005	-2.86091	0	-1
XP_036989468.1 uncharacterized protein C19orf47 homolog isoform X2 [Artibeus jamaicensis]	XP_036989468.1 uncharacterized protein C19orf47 homolog isoform X2 [Artibeus jamaicensis]	XP_036989468.1 uncharacterized protein C19orf47 homolog isoform X2 [Artibeus jamaicensis]	XP_036989468.1 uncharacterized protein C19orf47 homolog isoform X2 [Artibeus jamaicensis]	18.4962	19.0177	16.4412	20.4361	20.4013	19.8818	19.1124	17.9851	20.2398	-2.25472	-4.00484	-0.504611	19.1124	-3.21503	0.0203448	0.798005	-2.86091	0	-1
XP_037011098.1 splicing factor 45 [Artibeus jamaicensis]	XP_037011098.1 splicing factor 45 [Artibeus jamaicensis]	XP_037011098.1 splicing factor 45 [Artibeus jamaicensis]	XP_037011098.1 splicing factor 45 [Artibeus jamaicensis]	25.4581	24.7657	25.3463	27.9576	27.5832	26.9359	26.3411	25.19	27.4922	-2.30225	-3.16838	-1.43612	26.3411	-6.63325	0.000776118	0.469938	-0.457223	0	-1
XP_037008156.1 mediator of RNA polymerase II transcription subunit 7 [Artibeus jamaicensis]	XP_037008156.1 mediator of RNA polymerase II transcription subunit 7 [Artibeus jamaicensis]	XP_037008156.1 mediator of RNA polymerase II transcription subunit 7 [Artibeus jamaicensis]	XP_037008156.1 mediator of RNA polymerase II transcription subunit 7 [Artibeus jamaicensis]	16.084	17.9986	19.6323	20.351	20.3883	20.0699	19.0873	17.9049	20.2698	-2.36483	-4.57981	-0.149845	19.0873	-2.66433	0.0402302	0.802539	-3.44688	0	-1
XP_037008157.1 mediator of RNA polymerase II transcription subunit 7 [Artibeus jamaicensis]	XP_037008157.1 mediator of RNA polymerase II transcription subunit 7 [Artibeus jamaicensis]	XP_037008157.1 mediator of RNA polymerase II transcription subunit 7 [Artibeus jamaicensis]	XP_037008157.1 mediator of RNA polymerase II transcription subunit 7 [Artibeus jamaicensis]	16.084	17.9986	19.6323	20.351	20.3883	20.0699	19.0873	17.9049	20.2698	-2.36483	-4.57981	-0.149845	19.0873	-2.66433	0.0402302	0.802539	-3.44688	0	-1
XP_037021287.1 protein arginine methyltransferase NDUFAF7, mitochondrial [Artibeus jamaicensis]	XP_037021287.1 protein arginine methyltransferase NDUFAF7, mitochondrial [Artibeus jamaicensis]	XP_037021287.1 protein arginine methyltransferase NDUFAF7, mitochondrial [Artibeus jamaicensis]	XP_037021287.1 protein arginine methyltransferase NDUFAF7, mitochondrial [Artibeus jamaicensis]	15.3344	16.2608	16.1447	19.1758	19.4623	16.3853	17.1272	15.9133	18.3411	-2.4278	-4.62913	-0.226464	17.1272	-2.75223	0.0359768	0.798005	-3.34995	0	-1
XP_037023850.1 hyaluronan mediated motility receptor isoform X1 [Artibeus jamaicensis]	XP_037023850.1 hyaluronan mediated motility receptor isoform X1 [Artibeus jamaicensis]	XP_037023850.1 hyaluronan mediated motility receptor isoform X1 [Artibeus jamaicensis]	XP_037023850.1 hyaluronan mediated motility receptor isoform X1 [Artibeus jamaicensis]	18.6166	15.2062	17.7608	19.7972	18.7461	20.7471	18.479	17.1945	19.7635	-2.56893	-5.08881	-0.0490436	18.479	-2.54407	0.0469515	0.84018	-3.58123	0	-1
XP_037023851.1 hyaluronan mediated motility receptor isoform X2 [Artibeus jamaicensis]	XP_037023851.1 hyaluronan mediated motility receptor isoform X2 [Artibeus jamaicensis]	XP_037023851.1 hyaluronan mediated motility receptor isoform X2 [Artibeus jamaicensis]	XP_037023851.1 hyaluronan mediated motility receptor isoform X2 [Artibeus jamaicensis]	18.6166	15.2062	17.7608	19.7972	18.7461	20.7471	18.479	17.1945	19.7635	-2.56893	-5.08881	-0.0490436	18.479	-2.54407	0.0469515	0.84018	-3.58123	0	-1
XP_036998373.1 glycerol-3-phosphate acyltransferase 4 [Artibeus jamaicensis]	XP_036998373.1 glycerol-3-phosphate acyltransferase 4 [Artibeus jamaicensis]	XP_036998373.1 glycerol-3-phosphate acyltransferase 4 [Artibeus jamaicensis]	XP_036998373.1 glycerol-3-phosphate acyltransferase 4 [Artibeus jamaicensis]	18.2402	21.3165	19.2358	21.7918	23.3645	21.9562	20.9842	19.5975	22.3708	-2.77333	-4.99736	-0.549298	20.9842	-3.11185	0.023038	0.798005	-2.96661	0	-1
XP_036987943.1 non-structural maintenance of chromosomes element 1 homolog isoform X1 [Artibeus jamaicensis]	XP_036987943.1 non-structural maintenance of chromosomes element 1 homolog isoform X1 [Artibeus jamaicensis]	XP_036987943.1 non-structural maintenance of chromosomes element 1 homolog isoform X1 [Artibeus jamaicensis]	XP_036987943.1 non-structural maintenance of chromosomes element 1 homolog isoform X1 [Artibeus jamaicensis]	14.6572	15.9683	15.895	17.7463	17.342	19.9205	16.9216	15.5068	18.3363	-2.82946	-4.78691	-0.871998	16.9216	-3.60719	0.0128766	0.798005	-2.47809	0	-1
XP_036987945.1 non-structural maintenance of chromosomes element 1 homolog isoform X3 [Artibeus jamaicensis]	XP_036987945.1 non-structural maintenance of chromosomes element 1 homolog isoform X3 [Artibeus jamaicensis]	XP_036987945.1 non-structural maintenance of chromosomes element 1 homolog isoform X3 [Artibeus jamaicensis]	XP_036987945.1 non-structural maintenance of chromosomes element 1 homolog isoform X3 [Artibeus jamaicensis]	14.6572	15.9683	15.895	17.7463	17.342	19.9205	16.9216	15.5068	18.3363	-2.82946	-4.78691	-0.871998	16.9216	-3.60719	0.0128766	0.798005	-2.47809	0	-1
XP_036993005.1 misshapen-like kinase 1 isoform X1 [Artibeus jamaicensis]	XP_036993005.1 misshapen-like kinase 1 isoform X1 [Artibeus jamaicensis]	XP_036993005.1 misshapen-like kinase 1 isoform X1 [Artibeus jamaicensis]	XP_036993005.1 misshapen-like kinase 1 isoform X1 [Artibeus jamaicensis]	18.1814	18.1098	17.7184	18.5398	22.7641	21.6986	19.502	18.0032	21.0008	-2.9976	-5.72785	-0.267354	19.502	-2.73987	0.0365442	0.798005	-3.36351	0	-1
XP_036993006.1 misshapen-like kinase 1 isoform X2 [Artibeus jamaicensis]	XP_036993006.1 misshapen-like kinase 1 isoform X2 [Artibeus jamaicensis]	XP_036993006.1 misshapen-like kinase 1 isoform X2 [Artibeus jamaicensis]	XP_036993006.1 misshapen-like kinase 1 isoform X2 [Artibeus jamaicensis]	18.1814	18.1098	17.7184	18.5398	22.7641	21.6986	19.502	18.0032	21.0008	-2.9976	-5.72785	-0.267354	19.502	-2.73987	0.0365442	0.798005	-3.36351	0	-1
XP_036993007.1 misshapen-like kinase 1 isoform X3 [Artibeus jamaicensis]	XP_036993007.1 misshapen-like kinase 1 isoform X3 [Artibeus jamaicensis]	XP_036993007.1 misshapen-like kinase 1 isoform X3 [Artibeus jamaicensis]	XP_036993007.1 misshapen-like kinase 1 isoform X3 [Artibeus jamaicensis]	18.1814	18.1098	17.7184	18.5398	22.7641	21.6986	19.502	18.0032	21.0008	-2.9976	-5.72785	-0.267354	19.502	-2.73987	0.0365442	0.798005	-3.36351	0	-1
XP_036993008.1 misshapen-like kinase 1 isoform X4 [Artibeus jamaicensis]	XP_036993008.1 misshapen-like kinase 1 isoform X4 [Artibeus jamaicensis]	XP_036993008.1 misshapen-like kinase 1 isoform X4 [Artibeus jamaicensis]	XP_036993008.1 misshapen-like kinase 1 isoform X4 [Artibeus jamaicensis]	18.1814	18.1098	17.7184	18.5398	22.7641	21.6986	19.502	18.0032	21.0008	-2.9976	-5.72785	-0.267354	19.502	-2.73987	0.0365442	0.798005	-3.36351	0	-1
XP_036993009.1 misshapen-like kinase 1 isoform X5 [Artibeus jamaicensis]	XP_036993009.1 misshapen-like kinase 1 isoform X5 [Artibeus jamaicensis]	XP_036993009.1 misshapen-like kinase 1 isoform X5 [Artibeus jamaicensis]	XP_036993009.1 misshapen-like kinase 1 isoform X5 [Artibeus jamaicensis]	18.1814	18.1098	17.7184	18.5398	22.7641	21.6986	19.502	18.0032	21.0008	-2.9976	-5.72785	-0.267354	19.502	-2.73987	0.0365442	0.798005	-3.36351	0	-1
XP_036993010.1 misshapen-like kinase 1 isoform X6 [Artibeus jamaicensis]	XP_036993010.1 misshapen-like kinase 1 isoform X6 [Artibeus jamaicensis]	XP_036993010.1 misshapen-like kinase 1 isoform X6 [Artibeus jamaicensis]	XP_036993010.1 misshapen-like kinase 1 isoform X6 [Artibeus jamaicensis]	18.1814	18.1098	17.7184	18.5398	22.7641	21.6986	19.502	18.0032	21.0008	-2.9976	-5.72785	-0.267354	19.502	-2.73987	0.0365442	0.798005	-3.36351	0	-1
XP_036993011.1 misshapen-like kinase 1 isoform X7 [Artibeus jamaicensis]	XP_036993011.1 misshapen-like kinase 1 isoform X7 [Artibeus jamaicensis]	XP_036993011.1 misshapen-like kinase 1 isoform X7 [Artibeus jamaicensis]	XP_036993011.1 misshapen-like kinase 1 isoform X7 [Artibeus jamaicensis]	18.1814	18.1098	17.7184	18.5398	22.7641	21.6986	19.502	18.0032	21.0008	-2.9976	-5.72785	-0.267354	19.502	-2.73987	0.0365442	0.798005	-3.36351	0	-1
XP_036993013.1 misshapen-like kinase 1 isoform X9 [Artibeus jamaicensis]	XP_036993013.1 misshapen-like kinase 1 isoform X9 [Artibeus jamaicensis]	XP_036993013.1 misshapen-like kinase 1 isoform X9 [Artibeus jamaicensis]	XP_036993013.1 misshapen-like kinase 1 isoform X9 [Artibeus jamaicensis]	18.1814	18.1098	17.7184	18.5398	22.7641	21.6986	19.502	18.0032	21.0008	-2.9976	-5.72785	-0.267354	19.502	-2.73987	0.0365442	0.798005	-3.36351	0	-1
XP_037001698.1 paralemmin-3 isoform X1 [Artibeus jamaicensis]	XP_037001698.1 paralemmin-3 isoform X1 [Artibeus jamaicensis]	XP_037001698.1 paralemmin-3 isoform X1 [Artibeus jamaicensis]	XP_037001698.1 paralemmin-3 isoform X1 [Artibeus jamaicensis]	19.833	17.2064	16.7437	21.7862	21.7095	19.3493	19.438	17.9277	20.9484	-3.02065	-5.69749	-0.343809	19.438	-2.81602	0.0331966	0.798005	-3.28036	0	-1
XP_037001699.1 paralemmin-3 isoform X2 [Artibeus jamaicensis]	XP_037001699.1 paralemmin-3 isoform X2 [Artibeus jamaicensis]	XP_037001699.1 paralemmin-3 isoform X2 [Artibeus jamaicensis]	XP_037001699.1 paralemmin-3 isoform X2 [Artibeus jamaicensis]	19.833	17.2064	16.7437	21.7862	21.7095	19.3493	19.438	17.9277	20.9484	-3.02065	-5.69749	-0.343809	19.438	-2.81602	0.0331966	0.798005	-3.28036	0	-1
XP_037001700.1 paralemmin-3 isoform X3 [Artibeus jamaicensis]	XP_037001700.1 paralemmin-3 isoform X3 [Artibeus jamaicensis]	XP_037001700.1 paralemmin-3 isoform X3 [Artibeus jamaicensis]	XP_037001700.1 paralemmin-3 isoform X3 [Artibeus jamaicensis]	19.833	17.2064	16.7437	21.7862	21.7095	19.3493	19.438	17.9277	20.9484	-3.02065	-5.69749	-0.343809	19.438	-2.81602	0.0331966	0.798005	-3.28036	0	-1
XP_037020011.1 exosome complex component RRP40 [Artibeus jamaicensis]	XP_037020011.1 exosome complex component RRP40 [Artibeus jamaicensis]	XP_037020011.1 exosome complex component RRP40 [Artibeus jamaicensis]	XP_037020011.1 exosome complex component RRP40 [Artibeus jamaicensis]	17.6554	19.6403	18.3601	22.7636	23.1307	19.771	20.2202	18.5519	21.8884	-3.33651	-5.93209	-0.740933	20.2202	-3.20787	0.0205201	0.798005	-2.86819	0	-1
XP_036997462.1 cell division control protein 45 homolog [Artibeus jamaicensis]	XP_036997462.1 cell division control protein 45 homolog [Artibeus jamaicensis]	XP_036997462.1 cell division control protein 45 homolog [Artibeus jamaicensis]	XP_036997462.1 cell division control protein 45 homolog [Artibeus jamaicensis]	17.1356	15.8824	19.6761	20.0845	20.987	22.3495	19.3525	17.5647	21.1403	-3.57562	-6.34605	-0.805186	19.3525	-3.22079	0.0202053	0.798005	-2.85508	0	-1
XP_036987725.1 histone H2A-beta, sperm-like [Artibeus jamaicensis]	XP_036987725.1 histone H2A-beta, sperm-like [Artibeus jamaicensis]	XP_036987725.1 histone H2A-beta, sperm-like [Artibeus jamaicensis]	XP_036987725.1 histone H2A-beta, sperm-like [Artibeus jamaicensis]	14.9161	16.4349	13.1822	20.2475	18.5366	17.9232	16.8734	14.8444	18.9024	-4.05802	-6.56301	-1.55303	16.8734	-4.04265	0.00796846	0.686369	-2.08894	0	-1
XP_036998903.1 nucleolar complex protein 3 homolog [Artibeus jamaicensis]	XP_036998903.1 nucleolar complex protein 3 homolog [Artibeus jamaicensis]	XP_036998903.1 nucleolar complex protein 3 homolog [Artibeus jamaicensis]	XP_036998903.1 nucleolar complex protein 3 homolog [Artibeus jamaicensis]	20.6753	20.0648	20.3522	27.3377	26.5308	20.943	22.6506	20.3641	24.9372	-4.57308	-8.86485	-0.281311	22.6506	-2.65908	0.040501	0.804316	-3.4527	0	-1
XP_036994673.1 CSC1-like protein 1 isoform X1 [Artibeus jamaicensis]	XP_036994673.1 CSC1-like protein 1 isoform X1 [Artibeus jamaicensis]	XP_036994673.1 CSC1-like protein 1 isoform X1 [Artibeus jamaicensis]	XP_036994673.1 CSC1-like protein 1 isoform X1 [Artibeus jamaicensis]	0	0	13.6551	15.5976	16.9484	13.2695	9.91178	4.5517	15.2719	-10.7202	-21.0109	-0.429423	9.91178	-2.63434	0.0438097	0.824753	-3.50295	0	-1
XP_036994674.1 CSC1-like protein 1 isoform X2 [Artibeus jamaicensis]	XP_036994674.1 CSC1-like protein 1 isoform X2 [Artibeus jamaicensis]	XP_036994674.1 CSC1-like protein 1 isoform X2 [Artibeus jamaicensis]	XP_036994674.1 CSC1-like protein 1 isoform X2 [Artibeus jamaicensis]	0	0	13.6551	15.5976	16.9484	13.2695	9.91178	4.5517	15.2719	-10.7202	-21.0109	-0.429423	9.91178	-2.63434	0.0438097	0.824753	-3.50295	0	-1
XP_037012010.1 BTB/POZ domain-containing adapter for CUL3-mediated RhoA degradation protein 3 [Artibeus jamaicensis]	XP_037012010.1 BTB/POZ domain-containing adapter for CUL3-mediated RhoA degradation protein 3 [Artibeus jamaicensis]	XP_037012010.1 BTB/POZ domain-containing adapter for CUL3-mediated RhoA degradation protein 3 [Artibeus jamaicensis]	XP_037012010.1 BTB/POZ domain-containing adapter for CUL3-mediated RhoA degradation protein 3 [Artibeus jamaicensis]	0	19.1149	0	20.2396	20.393	20.4803	13.3713	6.37162	20.371	-13.9993	-28.0163	0.0176087	13.3713	-2.52564	0.0502005	0.850081	-3.62181	0	-1
