# Supplementary material for: Antiviral responses in a Jamaican fruit bat intestinal organoid model of SARS-CoV-2 infection
Source: Nat Commun. 2023 Oct 28;14:6882. doi: 10.1038/s41467-023-42610-x (PMC10613288; doi:10.1038/s41467-023-42610-x)
Supplement: Supplementary file 5 — Supplementary Data 2 [file 41467_2023_42610_MOESM5_ESM.xlsx]

## Sheet: ISGs in bat organoids
Protein Metadata				Log2 Cyclic Loess normalized Exclusive MS1 intensities								01_infected_vs_mock
Protein_IDs	Gene_names abbr	Full gene name	fasta_header	Infected.1	Infected.2	Infected.3	Mock.1	Mock.2	Mock.3	Mean infected	mean mock	logFC	CI.L	CI.R	AveExpr	t	P.Value	adj.P.Val	B	01_infected_vs_mock	no.adj.column
XP_037002243.1 transmembrane protein 177 [Artibeus jamaicensis]	TMEM177	transmembrane protein 177	XP_037002243.1 transmembrane protein 177 [Artibeus jamaicensis]	16.5912	17.107	16.7869		16.8831	14.0542	16.8284	15.4687	6.51595	-4.97452	18.0064	13.5704	1.43403	0.207932	0.914381	-4.84589	0	0
XP_036987016.1 ribonucleases P/MRP protein subunit POP1 isoform X1 [Artibeus jamaicensis]	POP1	POP1 homolog, ribonuclease P/MRP subunit	XP_036987016.1 ribonucleases P/MRP protein subunit POP1 isoform X1 [Artibeus jamaicensis]	19.3885	20.5564	18.9585	18.0402	18.1476	17.2693	19.6345	17.8191	1.81544	0.586757	3.04412	18.7268	3.68723	0.0117634	0.783068	-2.40371	0	1
XP_036999590.1 arylsulfatase B [Artibeus jamaicensis]	ARSB	arylsulfatase B	XP_036999590.1 arylsulfatase B [Artibeus jamaicensis]	18.4637	17.9035	17.04	14.2156	17.8356	16.8716	17.8024	16.3076	1.49481	-0.988961	3.97858	17.055	1.50187	0.187711	0.914381	-4.77196	0	0
XP_036993375.1 translocation protein SEC62 [Artibeus jamaicensis]	SEC62	SEC62 homolog preprotein translocation factor	XP_036993375.1 translocation protein SEC62 [Artibeus jamaicensis]	19.2604	19.338	18.7723	18.2478	19.5407	16.0076	19.1236	17.932	1.19157	-1.05859	3.44174	18.5278	1.32149	0.238172	0.914381	-4.96482	0	0
XP_036997223.1 serine/threonine-protein phosphatase 1 regulatory subunit 10 [Artibeus jamaicensis]	PPP1R10	protein phosphatase 1 regulatory subunit 10	XP_036997223.1 serine/threonine-protein phosphatase 1 regulatory subunit 10 [Artibeus jamaicensis]	18.2728	17.3438	16.4314	15.2805	16.4869	17.7499	17.3493	16.5058	0.843579	-1.07779	2.76495	16.9276	1.09565	0.318463	0.916807	-5.18909	0	0
XP_036981724.1 band 4.1-like protein 3 isoform X1 [Artibeus jamaicensis]	EPB41L3	erythrocyte membrane protein band 4.1-like 3	XP_036981724.1 band 4.1-like protein 3 isoform X1 [Artibeus jamaicensis]	17.9458	17.6883	17.527	16.7118	16.7687	17.2464	17.7204	16.909	0.811409	0.228561	1.39426	17.3147	3.47411	0.0149984	0.798005	-2.60459	0	0
XP_037000662.1 mixed lineage kinase domain-like protein isoform X1 [Artibeus jamaicensis]	MLKL	mixed lineage kinase domain-like	XP_037000662.1 mixed lineage kinase domain-like protein isoform X1 [Artibeus jamaicensis]	18.6272	18.1873	18.9031	17.1854	17.8329	18.2832	18.5725	17.7672	0.805341	-0.0858996	1.69658	18.1698	2.25498	0.0685363	0.862468	-3.91086	0	0
XP_036991384.1 sp110 nuclear body protein [Artibeus jamaicensis]	SP110	SP110 nuclear body protein	XP_036991384.1 sp110 nuclear body protein [Artibeus jamaicensis]	17.3988	17.0284	18.2545	16.8347	16.7859	16.7026	17.5606	16.7744	0.786156	-0.0752837	1.64759	17.1675	2.27741	0.0665338	0.862468	-3.88502	0	0
XP_037020099.1 stAR-related lipid transfer protein 5 [Artibeus jamaicensis]	STARD5	StAR related lipid transfer domain containing 5	XP_037020099.1 stAR-related lipid transfer protein 5 [Artibeus jamaicensis]	17.6998	17.1411	16.5033	15.739	16.9121	16.6441	17.1147	16.4318	0.682971	-0.432867	1.79881	16.7732	1.52742	0.181433	0.914381	-4.7439	0	0
XP_037019471.1 vacuole membrane protein 1 [Artibeus jamaicensis]	VMP1	vacuole membrane protein 1	XP_037019471.1 vacuole membrane protein 1 [Artibeus jamaicensis]	20.8577	20.67	20.5647	20.8263	20.1425	20.0196	20.6975	20.3294	0.368028	-0.309816	1.04587	20.5135	1.35491	0.227969	0.914381	-4.92988	0	0
XP_037000094.1 transcription elongation factor A protein 1 [Artibeus jamaicensis]	TEAD1	TEA domain family member 1 (SV40 transcriptional enhancer factor)	XP_037000094.1 transcription elongation factor A protein 1 [Artibeus jamaicensis]	22.5976	23.0564	22.6075	22.7959	22.6836	21.6905	22.7538	22.39	0.363828	-0.530763	1.25842	22.5719	1.01492	0.35231	0.926827	-5.26328	0	0
XP_036990999.1 prostaglandin F2 receptor negative regulator [Artibeus jamaicensis]	PTGFRN	prostaglandin F2 receptor inhibitor	XP_036990999.1 prostaglandin F2 receptor negative regulator [Artibeus jamaicensis]	19.3077	19.1621	18.5184	18.7147	18.9662	18.3569	18.9961	18.6793	0.316762	-0.423539	1.05706	18.8377	1.06778	0.329827	0.916849	-5.2151	0	0
XP_036986120.1 legumain [Artibeus jamaicensis]	LGMN	legumain	XP_036986120.1 legumain [Artibeus jamaicensis]	13.9709	16.5717	16.9295	15.1703	16.9478	14.4256	15.824	15.5145	0.309496	-2.25066	2.86965	15.6693	0.301681	0.773872	0.997231	-5.7144	0	0
XP_037000938.1 interferon-stimulated gene 20 kDa protein [Artibeus jamaicensis]	ISG20	interferon stimulated exonuclease gene 20kDa	XP_037000938.1 interferon-stimulated gene 20 kDa protein [Artibeus jamaicensis]	19.291	18.8905	20.0752	18.8284	19.09	19.4649	19.4189	19.1278	0.291143	-0.625421	1.20771	19.2733	0.792687	0.460475	0.947896	-5.44694	0	0
XP_036994245.1 LIM and senescent cell antigen-like-containing domain protein 1 isoform X1 [Artibeus jamaicensis]	LIMS1	LIM and senescent cell antigen-like domains 1	XP_036994245.1 LIM and senescent cell antigen-like-containing domain protein 1 isoform X1 [Artibeus jamaicensis]	20.3584	20.353	20.2751	19.7177	20.2993	20.1038	20.3288	20.0402	0.288583	-0.238941	0.816106	20.1845	1.36517	0.224917	0.914381	-4.91907	0	0
XP_036988538.1 lamin [Artibeus jamaicensis]	LMNB1	lamin B1	XP_036988538.1 lamin [Artibeus jamaicensis]	27.2356	27.3585	27.093	27.3147	26.9576	26.6594	27.229	26.9772	0.251787	-0.323929	0.827502	27.1031	1.0914	0.320176	0.916807	-5.19309	0	0
XP_037008897.1 acyl-coenzyme A thioesterase 13 [Artibeus jamaicensis]	ACOT13	acyl-CoA thioesterase 13	XP_037008897.1 acyl-coenzyme A thioesterase 13 [Artibeus jamaicensis]	21.3974	21.6913	20.9338	21.7306	21.3382	20.2214	21.3408	21.0968	0.24407	-0.886897	1.37504	21.2188	0.538547	0.611087	0.976667	-5.61219	0	0
XP_037008645.1 tumor necrosis factor receptor superfamily member 10A-like [Artibeus jamaicensis]	TNFRSF10A	tumor necrosis factor receptor superfamily member 10a	XP_037008645.1 tumor necrosis factor receptor superfamily member 10A-like [Artibeus jamaicensis]	16.2064	15.2151	16.2349	15.6981	15.5205	15.7348	15.8855	15.6511	0.23433	-0.58304	1.0517	15.7683	0.71543	0.503299	0.95493	-5.5027	0	0
XP_037017703.1 mitotic checkpoint serine/threonine-protein kinase BUB1 beta [Artibeus jamaicensis]	BUB1	BUB1 mitotic checkpoint serine/threonine kinase	XP_037017703.1 mitotic checkpoint serine/threonine-protein kinase BUB1 beta [Artibeus jamaicensis]	18.9636	18.8926	19.1901	17.9198	18.7997	19.6606	19.0154	18.7934	0.222093	-0.923791	1.36798	18.9044	0.483673	0.647095	0.985627	-5.64061	0	0
XP_036990374.1 inositol monophosphatase 2 isoform X1 [Artibeus jamaicensis]	IMPA2	inositol(myo)-1(or 4)-monophosphatase 2	XP_036990374.1 inositol monophosphatase 2 isoform X1 [Artibeus jamaicensis]	19.801	19.3765	19.1075	18.9979	19.0091	19.6199	19.4283	19.209	0.219374	-0.499152	0.9379	19.3186	0.761905	0.477218	0.951455	-5.4697	0	0
XP_037023157.1 schlafen family member 5 isoform X1 [Artibeus jamaicensis]	SLFN5	schlafen family member 5	XP_037023157.1 schlafen family member 5 isoform X1 [Artibeus jamaicensis]	19.6674	19.4028	20.5527	19.0477	19.6474	20.276	19.8743	19.6571	0.217226	-0.901016	1.33547	19.7657	0.484769	0.646365	0.984985	-5.64007	0	0
XP_036991099.1 carnitine O-palmitoyltransferase 1, liver isoform [Artibeus jamaicensis]	CPT1A	carnitine palmitoyltransferase 1A (liver)	XP_036991099.1 carnitine O-palmitoyltransferase 1, liver isoform [Artibeus jamaicensis]	24.1878	24.5768	24.6193	24.6268	24.2014	23.9894	24.4613	24.2726	0.188753	-0.43268	0.810187	24.3669	0.757982	0.479382	0.951455	-5.47255	0	0
XP_037005552.1 tubulointerstitial nephritis antigen-like isoform X2 [Artibeus jamaicensis]	TINAGL1	tubulointerstitial nephritis antigen-like 1	XP_037005552.1 tubulointerstitial nephritis antigen-like isoform X2 [Artibeus jamaicensis]	19.4695	19.6165	19.6456	19.5163	19.8905	18.8511	19.5772	19.4193	0.157933	-0.598235	0.914101	19.4983	0.52121	0.62234	0.977179	-5.62147	0	0
XP_037021690.1 exocyst complex component 4 [Artibeus jamaicensis]	EXOC4	exocyst complex component 4	XP_037021690.1 exocyst complex component 4 [Artibeus jamaicensis]	20.4151	20.9094	20.7681	20.4651	20.2074	20.9521	20.6975	20.5415	0.155971	-0.518456	0.830398	20.6195	0.57712	0.586474	0.972992	-5.59059	0	0
XP_036985382.1 proteasome activator complex subunit 2 isoform X1 [Artibeus jamaicensis]	PSME2	proteasome activator subunit 2	XP_036985382.1 proteasome activator complex subunit 2 isoform X1 [Artibeus jamaicensis]	23.3293	23.2675	23.159	23.3582	23.1054	22.8798	23.2519	23.1145	0.137453	-0.353257	0.628163	23.1832	0.699018	0.512738	0.954954	-5.51395	0	0
XP_037007174.1 pyruvate dehydrogenase (acetyl-transferring) kinase isozyme 1, mitochondrial isoform X1 [Artibeus jamaicensis]	PDK1	pyruvate dehydrogenase kinase isozyme 1	XP_037007174.1 pyruvate dehydrogenase (acetyl-transferring) kinase isozyme 1, mitochondrial isoform X1 [Artibeus jamaicensis]	18.4349	18.5531	19.1186	18.0468	18.7344	19.0257	18.7022	18.6023	0.0998772	-0.749592	0.949347	18.6522	0.293411	0.779862	0.997231	-5.71698	0	0
XP_037009748.1 endoplasmic reticulum aminopeptidase 2 [Artibeus jamaicensis]	ERAP2	endoplasmic reticulum aminopeptidase 2	XP_037009748.1 endoplasmic reticulum aminopeptidase 2 [Artibeus jamaicensis]	20.4847	19.958	20.1377	20.4321	19.6569	20.2005	20.1935	20.0965	0.0969741	-0.601642	0.79559	20.145	0.346398	0.741789	0.997231	-5.69928	0	0
XP_036993914.1 UDP-glucose 6-dehydrogenase [Artibeus jamaicensis]	UGDH	UDP-glucose 6-dehydrogenase	XP_036993914.1 UDP-glucose 6-dehydrogenase [Artibeus jamaicensis]	25.1931	25.0628	25.0579	24.8474	25.029	25.186	25.1046	25.0208	0.0838006	-0.358646	0.526247	25.0627	0.472656	0.65446	0.987267	-5.64598	0	0
XP_037010139.1 60S ribosomal protein L22 [Artibeus jamaicensis]	RPL22	ribosomal protein L22	XP_037010139.1 60S ribosomal protein L22 [Artibeus jamaicensis]	25.7894	25.593	25.5743	25.519	25.5884	25.6125	25.6522	25.5733	0.0789115	-0.331955	0.489778	25.6128	0.479289	0.650021	0.985898	-5.64276	0	0
XP_037015162.1 zinc finger CCCH-type antiviral protein 1 isoform X1 [Artibeus jamaicensis]	ZC3HAV1	zinc finger CCCH-type antiviral 1	XP_037015162.1 zinc finger CCCH-type antiviral protein 1 isoform X1 [Artibeus jamaicensis]	22.1579	22.9702	22.3511	22.1204	22.1245	23.0235	22.4931	22.4228	0.0702821	-0.834168	0.974732	22.4579	0.193918	0.853138	0.997231	-5.74251	0	0
XP_037018502.1 proteasome subunit beta type-10 [Artibeus jamaicensis]	PSMB10	proteasome subunit beta 10	XP_037018502.1 proteasome subunit beta type-10 [Artibeus jamaicensis]	19.3296	19.4028	18.0124	18.7015	19.2569	18.607	18.9149	18.8552	0.0597455	-1.05559	1.17508	18.885	0.133678	0.898369	0.997231	-5.75297	0	0
XP_036996717.1 fructose-bisphosphate aldolase B [Artibeus jamaicensis]	ALDOB	aldolase B fructose-bisphosphate	XP_036996717.1 fructose-bisphosphate aldolase B [Artibeus jamaicensis]	17.7666	18.0783	16.057	17.7566	18.3719	15.6272	17.3007	17.2519	0.0487638	-2.19114	2.28867	17.2763	0.0543282	0.958575	0.997231	-5.7609	0	0
XP_037005923.1 ubiquitin-like modifier-activating enzyme 6 [Artibeus jamaicensis]	UBA6	ubiquitin-like modifier activating enzyme 6	XP_037005923.1 ubiquitin-like modifier-activating enzyme 6 [Artibeus jamaicensis]	20.6089	20.6001	21.3748	20.2827	20.9971	21.201	20.8613	20.8269	0.0343299	-0.853085	0.921745	20.8441	0.0965392	0.926481	0.997231	-5.75751	0	0
XP_036988172.1 insulin-like growth factor-binding protein 2 [Artibeus jamaicensis]	IGFBP2	insulin like growth factor binding protein 2	XP_036988172.1 insulin-like growth factor-binding protein 2 [Artibeus jamaicensis]	20.2306	19.9832	19.9127	20.4898	19.8283	19.7273	20.0422	20.0152	0.0270161	-0.63799	0.692022	20.0287	0.101381	0.922809	0.997231	-5.757	0	0
XP_037011104.1 polyadenylate-binding protein 4 [Artibeus jamaicensis]	PABPC4	poly(A) binding protein cytoplasmic 4 (inducible form)	XP_037011104.1 polyadenylate-binding protein 4 [Artibeus jamaicensis]	23.3445	23.1088	22.9619	22.9605	23.1236	23.2523	23.1384	23.1122	0.0262685	-0.455128	0.507665	23.1253	0.136173	0.896486	0.997231	-5.75261	0	0
XP_036985799.1 heat shock 70 kDa protein 4L [Artibeus jamaicensis]	HSPA4L	heat shock protein family A (Hsp70) member 4 like	XP_036985799.1 heat shock 70 kDa protein 4L [Artibeus jamaicensis]	22.7088	22.643	22.854	22.8186	22.669	22.642	22.7353	22.7099	0.0253969	-0.392931	0.443725	22.7226	0.151503	0.884932	0.997231	-5.75027	0	0
XP_037011284.1 cyclin-dependent kinase 18 isoform X1 [Artibeus jamaicensis]	CDK18	cyclin-dependent kinase 18	XP_037011284.1 cyclin-dependent kinase 18 isoform X1 [Artibeus jamaicensis]	19.4623	18.7478	19.1938	19.5661	19.4111	18.3639	19.1346	19.1137	0.0209039	-0.968214	1.01002	19.1242	0.0527398	0.959785	0.997231	-5.76099	0	0
XP_036985651.1 junction plakoglobin [Artibeus jamaicensis]	JUP	junction plakoglobin	XP_036985651.1 junction plakoglobin [Artibeus jamaicensis]	24.6011	24.2816	24.8557	25.1592	24.3591	24.1604	24.5795	24.5596	0.0198844	-0.808228	0.847996	24.5695	0.0599214	0.954316	0.997231	-5.76056	0	0
XP_036991857.1 chloride intracellular channel protein 4 [Artibeus jamaicensis]	CLIC4	chloride intracellular channel 4	XP_036991857.1 chloride intracellular channel protein 4 [Artibeus jamaicensis]	19.1302	19.15	19.2858	19.3404	19.4057	18.7699	19.1887	19.172	0.0166992	-0.564437	0.597836	19.1803	0.0717094	0.945346	0.997231	-5.75974	0	0
XP_036984392.1 purine nucleoside phosphorylase [Artibeus jamaicensis]	PNP	purine nucleoside phosphorylase	XP_036984392.1 purine nucleoside phosphorylase [Artibeus jamaicensis]	23.4464	23.7266	23.3518	23.1101	23.5769	23.8146	23.5083	23.5006	0.00771316	-0.619162	0.634589	23.5044	0.030705	0.976578	0.997231	-5.76197	0	0
XP_036996777.1 interferon regulatory factor 3 isoform X1 [Artibeus jamaicensis]	IRF3	interferon regulatory factor 3	XP_036996777.1 interferon regulatory factor 3 isoform X1 [Artibeus jamaicensis]	18.2535	19.0424	19.1811	18.2668	18.2415	19.9506	18.8257	18.8197	0.00599633	-1.39156	1.40355	18.8227	0.0107072	0.991831	0.998941	-5.76241	0	0
XP_037018819.1 signal transducer and activator of transcription 1-alpha/beta isoform X1 [Artibeus jamaicensis]	STAT1	signal transducer and activator of transcription 1	XP_037018819.1 signal transducer and activator of transcription 1-alpha/beta isoform X1 [Artibeus jamaicensis]	20.3795	20.7275	20.317	20.6393	20.4574	20.3708	20.4747	20.4892	-0.0144841	-0.509748	0.48078	20.4819	-0.0729814	0.944378	0.997231	-5.75964	0	0
XP_036994233.1 glycerol-3-phosphate dehydrogenase, mitochondrial [Artibeus jamaicensis]	GPD2	glycerol-3-phosphate dehydrogenase 2	XP_036994233.1 glycerol-3-phosphate dehydrogenase, mitochondrial [Artibeus jamaicensis]	24.7855	24.8972	25.3734	24.9292	24.7925	25.3912	25.0187	25.0376	-0.0189268	-0.67998	0.642126	25.0282	-0.0714494	0.945543	0.997231	-5.75975	0	0
XP_036995705.1 general transcription factor IIE subunit 1 [Artibeus jamaicensis]	GTF2E1	general transcription factor IIE subunit 1	XP_036995705.1 general transcription factor IIE subunit 1 [Artibeus jamaicensis]	18.5616	18.6215	18.6124	18.7404	18.953	18.1606	18.5985	18.618	-0.019457	-0.649661	0.610747	18.6083	-0.0770465	0.941287	0.997231	-5.75931	0	0
XP_037003652.1 mitochondrial antiviral-signaling protein [Artibeus jamaicensis]	MAVS	mitochondrial antiviral signaling protein	XP_037003652.1 mitochondrial antiviral-signaling protein [Artibeus jamaicensis]	21.9852	21.9532	21.9109	21.8774	21.8159	22.2494	21.9497	21.9809	-0.0311559	-0.509052	0.44674	21.9653	-0.162692	0.876519	0.997231	-5.74841	0	0
XP_036992186.1 insulin-like growth factor 2 mRNA-binding protein 3 [Artibeus jamaicensis]	IGF2BP3	insulin like growth factor 2 mRNA binding protein 3	XP_036992186.1 insulin-like growth factor 2 mRNA-binding protein 3 [Artibeus jamaicensis]	21.6638	21.5726	21.7377	21.557	21.5886	21.9358	21.658	21.6938	-0.0357541	-0.505153	0.433645	21.6759	-0.190083	0.856001	0.997231	-5.74329	0	0
XP_036991967.1 proteasome subunit alpha type-6 [Artibeus jamaicensis]	PSMA6	proteasome subunit alpha 6	XP_036991967.1 proteasome subunit alpha type-6 [Artibeus jamaicensis]	24.4016	24.4539	24.3295	24.4029	24.5411	24.3644	24.395	24.4361	-0.0411243	-0.444599	0.362351	24.4156	-0.254355	0.808376	0.997231	-5.72822	0	0
XP_037018624.1 NAD(P)H dehydrogenase [quinone] 1 [Artibeus jamaicensis]	NQO1	NAD(P)H dehydrogenase quinone 1	XP_037018624.1 NAD(P)H dehydrogenase [quinone] 1 [Artibeus jamaicensis]	23.4307	23.4437	22.5906	23.2315	23.2998	23.0579	23.155	23.1964	-0.0413974	-0.765718	0.682923	23.1757	-0.142627	0.891618	0.997231	-5.75166	0	0
XP_037004940.1 galactose mutarotase [Artibeus jamaicensis]	GALM	galactose mutarotase (aldose 1-epimerase)	XP_037004940.1 galactose mutarotase [Artibeus jamaicensis]	21.4569	21.1285	20.1043	21.0154	20.987	20.8128	20.8966	20.9384	-0.0417904	-0.993799	0.910218	20.9175	-0.109545	0.916621	0.997231	-5.75609	0	0
XP_036983305.1 phosphoserine aminotransferase [Artibeus jamaicensis]	PSAT1	phosphoserine aminotransferase 1	XP_036983305.1 phosphoserine aminotransferase [Artibeus jamaicensis]	23.5899	23.489	23.2449	23.2461	23.6077	23.6001	23.4412	23.4846	-0.0433957	-0.548299	0.461507	23.4629	-0.214485	0.837827	0.997231	-5.73807	0	0
XP_037001955.1 proteasome subunit beta type-9 [Artibeus jamaicensis]	PSMB9	proteasome subunit beta 9	XP_037001955.1 proteasome subunit beta type-9 [Artibeus jamaicensis]	18.4989	18.5562	18.9223	18.2652	18.3277	19.5511	18.6592	18.7146	-0.0554891	-1.06001	0.949036	18.6869	-0.13785	0.895221	0.997231	-5.75237	0	0
XP_037022661.1 polypeptide N-acetylgalactosaminyltransferase 2 [Artibeus jamaicensis]	GALNT2	polypeptide N-acetylgalactosaminyltransferase 2	XP_037022661.1 polypeptide N-acetylgalactosaminyltransferase 2 [Artibeus jamaicensis]	19.4894	19.8581	19.5507	19.8634	19.0488	20.1926	19.6327	19.7016	-0.0688505	-0.917874	0.780173	19.6672	-0.20237	0.846837	0.997231	-5.74074	0	0
XP_036996290.1 biliverdin reductase A [Artibeus jamaicensis]	BLVRA	biliverdin reductase A	XP_036996290.1 biliverdin reductase A [Artibeus jamaicensis]	22.8163	22.3494	22.5745	22.4372	22.5107	23.0235	22.5801	22.6571	-0.0770564	-0.691949	0.537836	22.6186	-0.312729	0.765896	0.997231	-5.71085	0	0
XP_036996415.1 methylsterol monooxygenase 1 [Artibeus jamaicensis]	MSMO1	methylsterol monooxygenase 1	XP_036996415.1 methylsterol monooxygenase 1 [Artibeus jamaicensis]	21.4232	21.516	21.9432	21.3851	21.7772	21.975	21.6275	21.7124	-0.0849505	-0.712558	0.542657	21.67	-0.337782	0.747929	0.997231	-5.70235	0	0
XP_036991112.1 keratin, type II cytoskeletal 2 epidermal [Artibeus jamaicensis]	KRT2	keratin 2 type II	XP_036991112.1 keratin, type II cytoskeletal 2 epidermal [Artibeus jamaicensis]	26.2194	23.0188	22.8184	26.0271	24.3836	21.9385	24.0189	24.1164	-0.0975052	-3.54997	3.35496	24.0676	-0.0704786	0.946282	0.997231	-5.75983	0	0
XP_036999710.1 NADP-dependent malic enzyme [Artibeus jamaicensis]	ME1	malic enzyme 1 NADP(+)-dependent cytosolic	XP_036999710.1 NADP-dependent malic enzyme [Artibeus jamaicensis]	23.7407	23.9761	23.8005	23.6771	24.1085	24.0459	23.8391	23.9438	-0.1047	-0.602394	0.392994	23.8915	-0.52498	0.619883	0.977179	-5.61947	0	0
XP_036988651.1 annexin A10 [Artibeus jamaicensis]	ANXA10	annexin A10	XP_036988651.1 annexin A10 [Artibeus jamaicensis]	26.4435	25.9302	26.3171	25.8739	26.2733	26.8636	26.2303	26.337	-0.106704	-0.895206	0.681798	26.2836	-0.337705	0.747983	0.997231	-5.70237	0	0
XP_037016432.1 heme oxygenase 1 [Artibeus jamaicensis]	HMOX1	heme oxygenase 1	XP_037016432.1 heme oxygenase 1 [Artibeus jamaicensis]	25.335	25.5897	25.3335	25.9909	25.8034	24.7946	25.4194	25.5296	-0.11023	-1.00224	0.781777	25.4745	-0.308383	0.769029	0.997231	-5.71226	0	0
XP_036992936.1 leucine-rich repeat and coiled-coil domain-containing protein 1 isoform X1 [Artibeus jamaicensis]	LRRCC1	leucine rich repeat and coiled-coil centrosomal protein 1	XP_036992936.1 leucine-rich repeat and coiled-coil domain-containing protein 1 isoform X1 [Artibeus jamaicensis]	18.011	17.4515	17.3651	17.4243	17.964	17.8013	17.6092	17.7299	-0.120684	-0.785894	0.544525	17.6695	-0.452742	0.667882	0.989157	-5.6554	0	0
XP_037015447.1 glutamate--cysteine ligase catalytic subunit [Artibeus jamaicensis]	GCLC	glutamate-cysteine ligase catalytic subunit	XP_037015447.1 glutamate--cysteine ligase catalytic subunit [Artibeus jamaicensis]	22.6646	22.4207	21.9347	22.3503	22.5608	22.4829	22.34	22.4646	-0.124626	-0.730828	0.481575	22.4023	-0.513039	0.627684	0.977179	-5.62574	0	0
XP_036984302.1 CCA tRNA nucleotidyltransferase 1, mitochondrial [Artibeus jamaicensis]	TRNT1	tRNA nucleotidyl transferase CCA-adding 1	XP_036984302.1 CCA tRNA nucleotidyltransferase 1, mitochondrial [Artibeus jamaicensis]	20.1635	20.4226	20.1322	20.1849	20.3792	20.5762	20.2394	20.3801	-0.140696	-0.629841	0.348449	20.3098	-0.717796	0.501948	0.95493	-5.50106	0	0
XP_037018764.1 bleomycin hydrolase [Artibeus jamaicensis]	BLMH	bleomycin hydrolase	XP_037018764.1 bleomycin hydrolase [Artibeus jamaicensis]	22.6347	22.6527	22.5869	22.4685	22.8223	23.052	22.6248	22.7809	-0.156186	-0.680615	0.368243	22.7029	-0.743213	0.487592	0.951455	-5.48317	0	0
XP_036987766.1 GTPase IMAP family member 5 [Artibeus jamaicensis]	GIMAP5	GTPase IMAP family member 5	XP_036987766.1 GTPase IMAP family member 5 [Artibeus jamaicensis]	21.3193	21.2	21.7802	21.9122	21.4451	21.442	21.4332	21.5998	-0.166566	-0.79419	0.461058	21.5165	-0.662287	0.53429	0.96084	-5.53835	0	0
XP_037001173.1 serine palmitoyltransferase 2 [Artibeus jamaicensis]	SPTLC2	serine palmitoyltransferase long chain base subunit 2	XP_037001173.1 serine palmitoyltransferase 2 [Artibeus jamaicensis]	19.9446	19.2519	20.038	19.3864	19.612	20.8621	19.7448	19.9535	-0.208682	-1.3769	0.959535	19.8492	-0.44578	0.672607	0.989157	-5.6586	0	0
XP_037002926.1 TBC1 domain family member 17 [Artibeus jamaicensis]	TBC1D17	TBC1 domain family member 17	XP_037002926.1 TBC1 domain family member 17 [Artibeus jamaicensis]	20.7602	20.5393	20.5766	20.3247	20.8149	21.3675	20.6253	20.8357	-0.210335	-0.966643	0.545973	20.7305	-0.694018	0.515637	0.956633	-5.51734	0	0
XP_037013698.1 pyrroline-5-carboxylate reductase 1, mitochondrial [Artibeus jamaicensis]	PYCR1	pyrroline-5-carboxylate reductase 1	XP_037013698.1 pyrroline-5-carboxylate reductase 1, mitochondrial [Artibeus jamaicensis]	21.0111	21.748	22.3744	21.4011	21.7266	22.6539	21.7112	21.9272	-0.216014	-1.42937	0.997346	21.8192	-0.444273	0.673632	0.98996	-5.65929	0	0
XP_037006444.1 coatomer subunit beta [Artibeus jamaicensis]	COPB2	coatomer protein complex subunit beta 2 (beta prime)	XP_037006444.1 coatomer subunit beta [Artibeus jamaicensis]	24.0139	24.0344	23.9737	23.9164	24.3772	24.5899	24.0073	24.2945	-0.287172	-0.855269	0.280926	24.1509	-1.26147	0.257541	0.914381	-5.02656	0	0
XP_037007356.1 heat shock 70 kDa protein 1 [Artibeus jamaicensis]	HSPA1A/B	heat shock protein family A (Hsp70) member 1A/B	XP_037007356.1 heat shock 70 kDa protein 1 [Artibeus jamaicensis]	24.9197	24.6946	24.5758	24.6852	25.1215	25.2729	24.73	25.0265	-0.296476	-0.869995	0.277043	24.8783	-1.29003	0.248154	0.914381	-4.99735	0	0
XP_036996674.1 acidic leucine-rich nuclear phosphoprotein 32 family member B [Artibeus jamaicensis]	ANP32B	acidic nuclear phosphoprotein 32 family member B	XP_036996674.1 acidic leucine-rich nuclear phosphoprotein 32 family member B [Artibeus jamaicensis]	22.7572	22.6147	22.7454	22.7629	22.923	23.3316	22.7058	23.0058	-0.30006	-0.831062	0.230943	22.8558	-1.41016	0.211973	0.914381	-4.87127	0	0
XP_036998473.1 chloride intracellular channel protein 5 isoform X1 [Artibeus jamaicensis]	CLIC5	chloride intracellular channel 5	XP_036998473.1 chloride intracellular channel protein 5 isoform X1 [Artibeus jamaicensis]	18.7744	20.0643	20.6303	19.2561	20.6515	20.6682	19.823	20.1919	-0.368931	-1.94354	1.20568	20.0075	-0.584696	0.58171	0.971426	-5.5862	0	0
XP_037005532.1 serine incorporator 2 [Artibeus jamaicensis]	SERINC2	serine incorporator 2	XP_037005532.1 serine incorporator 2 [Artibeus jamaicensis]	18.1946	19.6682	19.792	20.228	20.6081	18.1108	19.2182	19.649	-0.430721	-2.43883	1.57739	19.4336	-0.535261	0.613211	0.976667	-5.61397	0	0
XP_037005072.1 signal transducer and activator of transcription 3 isoform X1 [Artibeus jamaicensis]	STAT3	signal transducer and activator of transcription 3 (acute-phase response factor)	XP_037005072.1 signal transducer and activator of transcription 3 isoform X1 [Artibeus jamaicensis]	19.9012	20.0217	20.3802	20.1842	20.7738	20.6492	20.1011	20.5357	-0.434654	-1.05214	0.182835	20.3184	-1.7566	0.133478	0.914381	-4.4863	0	0
XP_037021510.1 programmed cell death protein 4 [Artibeus jamaicensis]	PDCD4	programmed cell death 4 (neoplastic transformation inhibitor)	XP_037021510.1 programmed cell death protein 4 [Artibeus jamaicensis]	22.1738	21.6852	21.1263	21.577	22.0865	22.7094	21.6618	22.1243	-0.462506	-1.48034	0.555326	21.893	-1.13396	0.303381	0.916807	-5.15269	0	0
XP_036990750.1 fascin [Artibeus jamaicensis]	FSCN1	fascin actin-bundling protein 1	XP_036990750.1 fascin [Artibeus jamaicensis]	18.9525	19.1924	17.0695	19.485	19.7041	17.5236	18.4048	18.9042	-0.499441	-2.57818	1.5793	18.6545	-0.599574	0.572423	0.964782	-5.57742	0	0
XP_037007324.1 heat shock 70 kDa protein 1-like [Artibeus jamaicensis]	HSPA1L	heat shock protein family A (Hsp70) member 1 like	XP_037007324.1 heat shock 70 kDa protein 1-like [Artibeus jamaicensis]	19.7817	19.647	18.6953	20.1031	20.2176	19.3193	19.3747	19.88	-0.505324	-1.51822	0.507575	19.6273	-1.24498	0.263104	0.914381	-5.04327	0	0
XP_037001954.1 proteasome subunit beta type-8 [Artibeus jamaicensis]	PSMB8	proteasome subunit beta 8	XP_037001954.1 proteasome subunit beta type-8 [Artibeus jamaicensis]	20.4685	20.0782	19.7556	21.0105	20.5315	20.2842	20.1007	20.6087	-0.508011	-1.24187	0.22585	20.3547	-1.7275	0.138799	0.914381	-4.51948	0	0
XP_036992430.1 glycerol-3-phosphate dehydrogenase [NAD(+)], cytoplasmic [Artibeus jamaicensis]	GPD2	glycerol-3-phosphate dehydrogenase 2	XP_036992430.1 glycerol-3-phosphate dehydrogenase [NAD(+)], cytoplasmic [Artibeus jamaicensis]	20.2617	19.6529	18.7789	18.154	22.5814	19.5654	19.5645	20.1002	-0.53575	-3.4724	2.4009	19.8324	-0.455268	0.666171	0.989157	-5.65422	0	0
XP_036983965.1 ferritin light chain [Artibeus jamaicensis]	FTL	ferritin light polypeptide	XP_036983965.1 ferritin light chain [Artibeus jamaicensis]	17.8164	17.4241	17.4693	18.0597	17.9035	18.3657	17.5699	18.1096	-0.539696	-1.08339	0.00399933	17.8398	-2.47715	0.0512067	0.854281	-3.65679	0	0
XP_036991956.1 bromodomain adjacent to zinc finger domain protein 1A [Artibeus jamaicensis]	BAZ1A	bromodomain adjacent to zinc finger domain 1A	XP_036991956.1 bromodomain adjacent to zinc finger domain protein 1A [Artibeus jamaicensis]	19.7196	20.8142	20.6651	21.3777	21.0123	20.4663	20.3996	20.9521	-0.552442	-1.54528	0.440394	20.6759	-1.38857	0.218097	0.914381	-4.89429	0	0
XP_036981792.1 glutathione peroxidase 2 [Artibeus jamaicensis]	GPX2	glutathione peroxidase 2	XP_036981792.1 glutathione peroxidase 2 [Artibeus jamaicensis]	22.9035	23.0644	22.5845	23.5201	23.8766	23.11	22.8508	23.5023	-0.651455	-1.32473	0.0218183	23.1765	-2.41463	0.0555549	0.858307	-3.72783	0	0
XP_036981688.1 threonine synthase-like 1 [Artibeus jamaicensis]	THNSL1	threonine synthase-like 1	XP_036981688.1 threonine synthase-like 1 [Artibeus jamaicensis]	20.491	21.0339	20.4091	21.6192	21.5849	20.7036	20.6447	21.3026	-0.657877	-1.50597	0.190215	20.9736	-1.9358	0.104918	0.914381	-4.28017	0	0
XP_037011594.1 mitogen-activated protein kinase kinase kinase kinase 5 isoform X1 [Artibeus jamaicensis]	MAP3K5	mitogen-activated protein kinase kinase kinase 5	XP_037011594.1 mitogen-activated protein kinase kinase kinase kinase 5 isoform X1 [Artibeus jamaicensis]	17.1503	16.9594	15.8377	17.1897	16.3201	18.4351	16.6491	17.315	-0.665852	-2.27396	0.942257	16.982	-1.03329	0.344359	0.924067	-5.24671	0	0
XP_037024031.1 structural maintenance of chromosomes flexible hinge domain-containing protein 1 [Artibeus jamaicensis]	SMCHD1	structural maintenance of chromosomes flexible hinge domain containing 1	XP_037024031.1 structural maintenance of chromosomes flexible hinge domain-containing protein 1 [Artibeus jamaicensis]	18.1248	19.0815	19.6285	18.9366	20.4827	19.6243	18.9449	19.6812	-0.736269	-2.1174	0.644864	19.313	-1.33033	0.235433	0.914381	-4.95562	0	0
XP_037009404.1 helicase with zinc finger domain 2 [Artibeus jamaicensis]	HELZ2	helicase with zinc finger 2 transcriptional coactivator	XP_037009404.1 helicase with zinc finger domain 2 [Artibeus jamaicensis]	12.8538	15.0097	15.8072	15.0274	15.3275	15.5509	14.5569	15.3019	-0.745026	-2.67843	1.18837	14.9294	-0.961631	0.376219	0.929966	-5.3102	0	0
XP_036990612.1 inter-alpha-trypsin inhibitor heavy chain H4 isoform X1 [Artibeus jamaicensis]	ITIH4	inter-alpha-trypsin inhibitor heavy chain family member 4	XP_036990612.1 inter-alpha-trypsin inhibitor heavy chain H4 isoform X1 [Artibeus jamaicensis]	22.9402	22.9964	21.8193	24.0843	23.3899	22.642	22.5853	23.3721	-0.786764	-2.0443	0.470769	22.9787	-1.56129	0.173419	0.914381	-4.70646	0	0
XP_036989792.1 spectrin beta chain, non-erythrocytic 4 [Artibeus jamaicensis]	SPTBN4	spectrin beta non-erythrocytic 4	XP_036989792.1 spectrin beta chain, non-erythrocytic 4 [Artibeus jamaicensis]	0	13.8273	16.766	0	17.2127	15.7414	10.1978	10.9847	-0.786924	-17.4026	15.8288	10.5912	-0.119765	0.909086	0.997231	-5.75478	0	0
XP_037012522.1 interferon-induced protein with tetratricopeptide repeats 5 [Artibeus jamaicensis]	IFIT5	interferon induced protein with tetratricopeptide repeats 5	XP_037012522.1 interferon-induced protein with tetratricopeptide repeats 5 [Artibeus jamaicensis]	15.6623	18.1929	18.5184	18.9393	16.9162	19.4908	17.4579	18.4488	-0.990898	-3.5497	1.56791	17.9533	-0.966384	0.374035	0.929966	-5.30608	0	0
XP_037006268.1 inter-alpha-trypsin inhibitor heavy chain H2 [Artibeus jamaicensis]	ITIH2	inter-alpha-trypsin inhibitor heavy chain 2	XP_037006268.1 inter-alpha-trypsin inhibitor heavy chain H2 [Artibeus jamaicensis]	24.6173	24.7376	23.7817	25.8433	25.3975	25.1697	24.3789	25.4702	-1.09129	-1.94277	-0.23981	24.9245	-3.19834	0.0207559	0.798005	-2.87788	0	-1
XP_037015728.1 ubiquitin-conjugating enzyme E2 S [Artibeus jamaicensis]	UBE2S	ubiquitin conjugating enzyme E2S	XP_037015728.1 ubiquitin-conjugating enzyme E2 S [Artibeus jamaicensis]	16.2973	15.939	17.4289	17.4586	20.5988	15.5583	16.5551	17.8719	-1.31682	-4.59375	1.9601	17.2135	-1.00281	0.35763	0.929499	-5.27408	0	0
XP_036986885.1 armadillo repeat-containing X-linked protein 3 [Artibeus jamaicensis]	ARMCX3	armadillo repeat containing X-linked 3	XP_036986885.1 armadillo repeat-containing X-linked protein 3 [Artibeus jamaicensis]	22.3469	22.0089	21.4786	23.7827	23.5036	22.5533	21.9448	23.2799	-1.33506	-2.36063	-0.309495	22.6123	-3.2486	0.0195454	0.798005	-2.82697	0	-1
XP_037007224.1 complement factor B [Artibeus jamaicensis]	CFB	complement factor B	XP_037007224.1 complement factor B [Artibeus jamaicensis]	21.5899	21.4479	20.6156	22.6393	22.41	22.6975	21.2178	22.5822	-1.36444	-2.13439	-0.594503	21.9	-4.42239	0.00536729	0.686369	-1.78005	0	-1
XP_036991124.1 keratin, type II cytoskeletal 1 [Artibeus jamaicensis]	KRT1	keratin 1 type II	XP_036991124.1 keratin, type II cytoskeletal 1 [Artibeus jamaicensis]	27.0191	25.4102	25.9628	29.6248	26.4603	26.4121	26.1307	27.4991	-1.36837	-3.86079	1.12405	26.8149	-1.37007	0.223473	0.914381	-4.9139	0	0
XP_037001514.1 torsin-1A-interacting protein 2 [Artibeus jamaicensis]	TOR1AIP2	torsin A interacting protein 2	XP_037001514.1 torsin-1A-interacting protein 2 [Artibeus jamaicensis]	19.1668	20.0495	18.5072	20.663	22.5239	18.6786	19.2412	20.6218	-1.38067	-3.94372	1.18238	19.9315	-1.34428	0.231168	0.914381	-4.94103	0	0
XP_036981960.1 L-lactate dehydrogenase A-like 6A [Artibeus jamaicensis]	LDHAL6A	lactate dehydrogenase A-like 6A	XP_036981960.1 L-lactate dehydrogenase A-like 6A [Artibeus jamaicensis]	17.4979	19.0889	24.5386	19.6316	20.656	25.2843	20.3751	21.8573	-1.48215	-7.32127	4.35697	21.1162	-0.633437	0.551626	0.961124	-5.55673	0	0
XP_037011333.1 SLIT-ROBO Rho GTPase-activating protein 2 isoform X1 [Artibeus jamaicensis]	SRGAP2	SLIT-ROBO Rho GTPase activating protein 2	XP_037011333.1 SLIT-ROBO Rho GTPase-activating protein 2 isoform X1 [Artibeus jamaicensis]	16.3547	18.4675	17.8165	18.0474	22.1214	17.0803	17.5462	19.0831	-1.53682	-5.08621	2.01256	18.3146	-1.08051	0.324595	0.916807	-5.20327	0	0
XP_036989119.1 signal transducer and activator of transcription 2 [Artibeus jamaicensis]	STAT2	signal transducer and activator of transcription 2	XP_036989119.1 signal transducer and activator of transcription 2 [Artibeus jamaicensis]	16.5117	18.3907	22.6007	18.4916	20.6761	23.4596	19.1677	20.8758	-1.70807	-6.60234	3.18621	20.0217	-0.870912	0.419856	0.939015	-5.38603	0	0
XP_037019049.1 neural cell adhesion molecule 1 isoform X1 [Artibeus jamaicensis]	NCAM1	neural cell adhesion molecule 1	XP_037019049.1 neural cell adhesion molecule 1 isoform X1 [Artibeus jamaicensis]	15.8007	13.3241	14.0301	16.7801	16.6649	15.1738	14.385	16.2063	-1.82129	-3.76521	0.122624	15.2956	-2.33809	0.0614205	0.858307	-3.81533	0	0
XP_036991444.1 activating signal cointegrator 1 complex subunit 3 [Artibeus jamaicensis]	ASCC3	activating signal cointegrator 1 complex subunit 3	XP_036991444.1 activating signal cointegrator 1 complex subunit 3 [Artibeus jamaicensis]	18.5815	22.5653	22.4818	23.7106	23.9308	21.5295	21.2095	23.057	-1.84747	-5.09207	1.39712	22.1332	-1.42094	0.208978	0.914381	-4.85972	0	0
XP_037014347.1 endoplasmic reticulum lectin 1 [Artibeus jamaicensis]	ERLEC1	endoplasmic reticulum lectin 1	XP_037014347.1 endoplasmic reticulum lectin 1 [Artibeus jamaicensis]	14.944	16.0505	17.2354	18.3392	17.3917	18.0749	16.0766	17.9353	-1.85863	-3.42876	-0.2885	17.006	-2.95403	0.02795	0.798005	-3.13208	0	-1
XP_037007662.1 UMP-CMP kinase 2, mitochondrial isoform X1 [Artibeus jamaicensis]	CMPK2	cytidine monophosphate (UMP-CMP) kinase 2 mitochondrial	XP_037007662.1 UMP-CMP kinase 2, mitochondrial isoform X1 [Artibeus jamaicensis]	18.9324	18.2813	18.9864	20.7798	18.635	22.5354	18.7334	20.6501	-1.91669	-4.38259	0.549201	19.6917	-1.93971	0.104369	0.914381	-4.27565	0	0
