# Supplementary material for: Antiviral responses in a Jamaican fruit bat intestinal organoid model of SARS-CoV-2 infection
Source: Nat Commun. 2023 Oct 28;14:6882. doi: 10.1038/s41467-023-42610-x (PMC10613288; doi:10.1038/s41467-023-42610-x)
Supplement: Supplementary file 7 — Source Data [file 41467_2023_42610_MOESM7_ESM.xlsx]

## Sheet: Overview
Figure	Type of data	Replicates
1C	microscopy/morphometry	six or more organoids each per passage
1D	qRT-PCR, standard curve method	three organoid lines each with two technical replicates
1E	qRT-PCR, standard curve method	two organoid lines with two technical replicates
2C	Log2 cyclic Loess normalized exclusive MS1 intensities	three replicate cultures
2D-left	transepithelial resistance	three replicate cultures
2D-right	transepithelial resistance	pooled data from three independent cultures
3A	qRT-PCR, standard curve method	three technical replicates, representative of 4 independent experiments
3B	qRT-PCR, standard curve method	three technical replicates, representative of 4 independent experiments
3C	qRT-PCR, standard curve method	two technical replicates, representative of 4 independent experiments
3D	Plaque assay	two technical replicates for VeroE6, pooled sample from three replicates for organoids
4B	microscopy/morphometry	one representative experiment with three technical replicates out of four experiments
4C	microscopy/morphometry	one representative experiment, data from six or more organoids
4D	microscopy/morphometry	Pooled data from four independent experiments
5A	qRT-PCR, delta delta cT	representative experiment with three experimental replicates
5B	qRT-PCR, delta delta cT	representative experiment with three experimental replicates
5C	qRT-PCR, delta delta cT	representative experiment with three experimental replicates
5D	qRT-PCR, delta delta cT	representative experiment with three experimental replicates
5E	qRT-PCR, delta delta cT	pooled data from three biological replicates
5F	qRT-PCR, delta delta cT	pooled data from three biological replicates
5G	qRT-PCR, delta delta cT	pooled data from three biological replicates
5H	qRT-PCR, delta delta cT	pooled data from three biological replicates

## Sheet: Fig 1C
	Organoid area (um^2)							Eccentricity score							Perimeter to area ratio
Passage #	1	2	3	4	5	6		1	2	3	4	5	6		1	2	3	4	5	6
	10394.4	1973.5	4271.11	468.586	5903.48	2838.29		0.471055	0.538167	0.318	0.515537	0.31872	0.897566		0.032778	0.078137	0.057	0.087488	0.042442	0.099826
	16653.8	2329.43	6400.74	858.92	4817.94	4118.63		0.202297	0.673451	0.541	0.551621	0.526054	0.833717		0.026673	0.077237	0.037	0.068892	0.049	0.064385
	23820.4	3965.5	9122.35	726.466	14151.9	6880.33		0.685326	0.662569	0.783	0.462567	0.622862	0.662001		0.030519	0.059489	0.035	0.077089	0.030904	0.041857
	19487.8	2928.06	17209.5	898.323	11205.4	3305.72		0.813445	0.550271	0.597	0.315782	0.296861	0.861563		0.034303	0.077865	0.026	0.059858	0.032144	0.047761
	9936.42	1718.21	14285.1	833.761	11440.7	8067.43		0.34182	0.361247	0.604	0.347847	0.373168	0.930736		0.013698	0.094388	0.027	0.070747	0.031141	0.04616
	226.951	4586.33	1962.77	2139.81	13327.6	5337.77		0.724876	0.694124	0.64	0.605473	0.543241	0.936952		0.09622	0.064626	0.065	0.045795	0.033386	0.049167
	539.542	1636.07	6778.49		6693.03	1673.26		0.596123	0.385403	0.399		0.636274	0.326154		0.082754	0.086513	0.021		0.048661	0.057159
	267.742	2248.77	3641.39		11089.2	2082		0.306774	0.275191	0.167		0.410667	0.578746		0.104806	0.078834	0.031		0.033519	0.054781
		2373.82	1764.64		9316.22	4844.54			0.648379	0.601		0.534528	0.824637			0.075321	0.044		0.039167	0.049567
		1436.28	4966.12		5328.52	3218.73			0.578812	0.502		0.600003	0.310524			0.105719	0.025		0.049128	0.041557
		1350.44	2974.31		6919.46	3021.44			0.754374	0.622		0.587456	0.879283			0.089853	0.038		0.047611	0.056311
		1676.03	3283.25		9209.67	5216.65			0.553176	0.594		0.497911	0.856725			0.084965	0.05		0.037491	0.039769
		4310.32	728.5		8440.84	729.032			0.597345	0.763		0.430629	0.782091			0.060909	0.076		0.036224	0.058225
		1996.44	3299.9		10779.1	1077			0.593464	0.445		0.737918	0.662856			0.085619	0.032		0.028837	0.049318
		5241.21			5221.97	278.564			0.25758			0.209424	0.813615			0.044243			0.047559	0.078056
		3378.7				1140.89			0.524665				0.653037			0.055488				0.043582
		1522.12				1939.85			0.446415				0.211237			0.103488				0.029116
		2154.05				348.907			0.540573				0.814825			0.070574				0.084285
		1898.76				847.242			0.33655				0.481134			0.103786				0.045642
		1634.59				696.566			0.705221				0.800869			0.122884				0.069067
		2307.23				1529.45			0.825287				0.396585			0.089573				0.030929
		4422.06				1242.04			0.401706				0.5793			0.051431				0.034738
		3275.85				421.228			0.67657				0.872715			0.066939				0.075567
		3904.82				215.297			0.395937				0.478653			0.075392				0.097216
		3910				1026.12			0.759838				0.676922			0.056181				0.043557
		3257.35							0.403993							0.059015

## Sheet: Fig 1D
	Stomach average normalized copy numbers							Proximal intestine average normalized copy numbers							Distal intestine average normalized copy numbers
	PGC	MUC2	Villin	CDX2	ACE2			PGC	MUC2	Villin	CDX2	ACE2			PGC	MUC2	GAPDH	Villin	CDX2	ACE2
bat003 p3	1212.49	39.4838	7018.11	0.00416009	6.2952e-05		bat004 p3	92.7158	76.4234	4668.86	0.056717	0.000416318		bat003 p5	74.8992	412.186	1	37875.2	0.0387095	0.000377448
bat002 p5	8.31093	2.58582	1714.61	0.000239534	7.54687e-06		bat005 p3	140.36	152.229	17987.6	0.0402342	0.00165638		bat004 p3	8.62894	47.755	1	6399.2	0.120477	0.00097434
bat004 p3	566.068	477.51	1350.85	0.00975101	0.000181407		bat002 p2	21.6839	106.165	14558.4	0.0375279	0.00231144		bat005 p3	59.8	118.992	1	18514.3	0.285607	0.00465742
Copy numbers from duplicate wells were calculated based on a standard curve and normalized to GAPDH

## Sheet: Fig 1E
Passage	Pgc		Muc2		Vil1		Cdx2		Ace2
	Bat004	Bat005	Bat004	Bat005	Bat004	Bat005	Bat004	Bat005	Bat004	Bat005
2	6.6	14.3	132.55	34.85	11698.4	5398.7	0.4	0.015	0.015	0.002
3	7.35	24.75	443.95	33.35	25827.8	8105.3	0.25	0.037	0.037	0.003
4	1.9	6.35	86.95	85.75	5559.8	6324.25	0.3	0.056	0.056	0.002
5	2.15	76.95	78.55	162.7	10395.5	37635.7	0.5	0.111	0.111	0.0255
6	6.95	3.55	98.05	105.05	15603.2	4739.4	0.5	0.047	0.047	0.004
7	69.35	10.55	3626.45	16.85	245077	6615.15	0.2	0.046	0.046	0.002
8	5.55	23.7	211.8	71.35	19613.1	11425	0.75	0.103	0.103	0.0145

## Sheet: Fig 2C
Villin	E-cadherin	EpCAM	Cytokeratin 18	Cytokeratin 19	Claudin 18	Mucin 5AC-like	Na+/K+ ATPase	PCNA
24.1766	21.0258	22.4696	28.9235	30.089	21.7656	23.0519	14.7067	25.7759
23.9972	22.1771	22.5436	28.2722	29.8762	20.1606	23.4983	17.5798	24.9685
23.3185	21.9637	23.1945	27.9453	30.3683	20.362	23.2225	17.0624	24.2572

## Sheet: Fig 2D
Distal intestine only						Comparison of tissue sources, TEER max
Day	TEER (Ohm*cm^2)					Stomach	Prox. Int.	Dist. Int.
0	-1.98	-0.99	-1.98			360.03	121.11	121.44
1	-1.98	-1.32	-1.32			441.87	132.33	89.76
2	0	0	-0.33			528	139.26	117.81
3	0.66	1.65	1.98
4	13.2	0.99	-1.32
5	79.86	1.65	1.65
6	87.45	5.61	7.59
7	121.44	47.85	79.86
8	76.56	48.51	67.32
9	76.89	74.58	117.81
10	74.91	89.76	114.18

## Sheet: Fig 3A
	MOI 0.1			MOI 1			MOI 10
0h	0.007777	0.007777	0.007777	0.007777	0.007777	0.007777	0.030144	0.057227	0.043685
48h	0.199552	0.618968	0.158485	0.360348	0.380023	0.340673	44.6023	41.3214	39.2157
72h	0.593282	0.609207	0.407533	34.3745	34.3193	35.2909	364.164	348.784	278.834

## Sheet: Fig 3B
	MOI 0.1			MOI 1			MOI 10
0h	477.273	410.51	366.753	2868.16	2751.75	2407.19	47523	52645.7	53134.8
48h	278.036	528.941	580.827	6034.82	6996.93	6886.35	33889.1	46135.6	51019.8
72h	426.064	423.62	424.84	10833.1	16895.9	13082.4	44293.9	57882	67954.8

## Sheet: Fig 3C
	MOI 0.1		MOI 1		MOI 10
0h	0.29	0.29	0.29	0.29	0.29	0.29
48h	0.4	0.29	0.29	0.29	11.37	11.03
72h	0.29	0.29	0.29	0.7	47.54	50.36

## Sheet: Fig 3D
	Vero E6		Dist intestinal organoids
0h	16666.7	1000	16666.7
48h	2666667	2333333	10
72h	10000	1000000	6.66667

[truncated: 11 more sheets: Fig 4B, Fig 4C, Fig 4D, Fig 5A, Fig 5B, Fig 5C, Fig 5D, Fig 5E, Fig 5F, Fig 5G, Fig 5H]
